# Supplementary material for: Tumor heterogeneity and immune-evasive T follicular cell lymphoma phenotypes at single-cell resolution
Source: Leukemia. 2023 Nov 27;38(2):340–50. doi: 10.1038/s41375-023-02093-7 (PMC10844096; doi:10.1038/s41375-023-02093-7)
Supplement: Supplementary file 2 — Supplementary tables [file 41375_2023_2093_MOESM2_ESM.xlsx]

## Sheet: 1
Supplementary Table 1. Characteristics of patients with TFHL (top) and controls (middle) and comparison of patient cohorts (bottom).
*... scRNA-seq data from LN samples of AITL5 and AITL7 were re-analyzed from previously published data (Supplementary Ref. 1).
** … For scRNA-seq data from AITL4, only tumor cells were analyzed because of the history of systemic steroid administration for collagen disease.
Age and sex information of HD1-5 was extracted from Supplementary Figure S1 of the original paper (Supplementary Ref. 3). The age of individual donors was not available.
Statistical analysis was performed using the two-sided Wilcoxon rank sum test and two-sided Fisher’s exact test for age and sex comparison, respectively.
Origins of samples used for WES were listed only when DNA was extracted from non-fresh frozen samples.
BS, buccal swab; F, female; FFPE, formalin-fixed paraffin-embedded; HD, healthy donor; HLN, homeostatic lymph node; IQR, interquartile range; M, male; NA, not available; ND, newly diagnosed TFHL; RR, relapsed or refractory TFHL.
	TFHL cohort
	Patient ID	Sample ID	Age	Sex	Disease	Clinical status	Clinical stage	scRNA-seq						scTCR-seq		scBCR-seq		Sample type for WES (clinical status at sample collection; origin of sample)
								LN	PB	T-cell enriched library of LN	Sample site of LN	Number of analysed MNCs from LN	Number of analysed MNCs from PB	LN	PB	LN	PB
	AITL1	AITL1ND	73	M	AITL	ND	Ⅳ	No	Yes	No	-	-	2572	-	Yes	-	No	LN (ND; FFPE), PB (ND), BS
	AITL1	AITL1RR	73	M	AITL	RR	Ⅳ	No	Yes	No	-	-	3825	-	Yes	-	No	LN (ND; FFPE), PB (RR), BS
	AITL2	AITL2ND	73	F	AITL	ND	Ⅲ	No	Yes	No	-	-	1891	-	Yes	-	No	LN (ND; FFPE), PB (ND), BS
	AITL2	AITL2RR	73	F	AITL	RR	Ⅲ	No	Yes	No	-	-	2949	-	Yes	-	No	LN (ND; FFPE), PB (RR), BS
	AITL3	AITL3	63	M	AITL	RR	Ⅳ	No	Yes	No	-	-	3033	-	Yes	-	No	LN (ND), skin lesion (RR), PB (ND), BS
	AITL4	AITL4	72	F	AITL	ND	Ⅳ	Yes**	Yes**	No	Inguinal	3294	4318	Yes	Yes	No	No	LN (ND), PB (ND), BS
	AITL5	AITL5	84	M	AITL	ND	Ⅳ	Yes*	Yes	Yes	Axillary	5206	3588	Yes	Yes	Yes	No	LN (ND), skin lesion (ND), PB (ND), BS
	AITL6	AITL6	83	M	AITL	RR	Ⅳ	No	Yes	No	-	-	3884	-	Yes	-	No	LN (RR; FFPE), skin lesion (RR), PB (RR), BS
	AITL7	AITL7	72	M	AITL	ND	Ⅲ	Yes*	Yes	Yes	Inguinal	1484	3972	Yes	Yes	Yes	No	LN (ND), PB (ND), BS
	AITL8	AITL8	63	F	AITL	ND	Ⅳ	Yes	Yes	Yes	Axillary	3619	2630	Yes	Yes	Yes	No	LN (ND), PB (ND), BS
	AITL9	AITL9	72	F	AITL	RR	Ⅳ	Yes	Yes	Yes	Inguinal	3335	3203	Yes	Yes	Yes	Yes	LN (RR), PB (RR), BS
	AITL10	AITL10	66	M	AITL	ND	Ⅳ	Yes	Yes	No	Inguinal	3963	4097	Yes	Yes	Yes	No	LN (ND), PB (ND), BS
	AITL11	AITL11	61	F	AITL	RR	Ⅳ	Yes	Yes	No	Inguinal	4265	2092	Yes	Yes	No	No	LN (RR), PB (RR)
	AITL12	AITL12	47	M	AITL	RR	Ⅳ	Yes	Yes	No	Inguinal	4727	4195	Yes	Yes	No	No	LN (RR), PB (RR)
	FTCL1	FTCL1	77	M	FTCL	ND	Ⅳ	No	Yes	No	-	-	2663	-	Yes	-	No	LN (ND), PB (ND), BS
	PTCL1	PTCL1	69	F	PTCL-TFH	ND	Ⅳ	Yes	Yes	No	Cervical	3530	4178	Yes	Yes	No	No	LN (ND), PB (ND), BS
	HLN cohort for controls								Healhy PB cohort for controls (public datasets)
	Patient ID	Age	Sex	Disease	Sample site	Number of analysed MNCs	scTCR/BCR-seq		Patient ID	Median of age in the cohort	Sex	Number of analysed MNCs	scTCR/BCR-seq
	HLN1	65	F	Papillary thyroid carcinoma	Cervical	4901	Yes/Yes		HD1	55	M	10155	Yes/Yes
	HLN2	72	F	Papillary thyroid carcinoma	Cervical	4087	Yes/Yes		HD2		M	8122	Yes/Yes
	HLN3	39	F	Papillary thyroid carcinoma	Cervical	5672	Yes/Yes		HD3		F	10735	Yes/Yes
	HLN4	61	F	Papillary thyroid carcinoma	Cervical	4246	Yes/Yes		HD4		F	6849	Yes/Yes
	HLN5	81	F	Papillary thyroid carcinoma	Cervical	5125	Yes/Yes		HD5		F	9940	Yes/Yes
	HLN6	70	F	Papillary thyroid carcinoma	Cervical	4886	Yes/Yes
	HLN7	71	M	Papillary thyroid carcinoma	Cervical	6398	Yes/Yes
	Cohort comparison
				LN cohort			P-value	PB cohort				P-value
				TFHL	HLN			TFHL		HD
				(n = 9)	(n = 7)			(n=14)		(n=5)
	Age, years [median (IQR)]			69 (63-72)	70 (63-71.5)		0.82	72 (65.3-73)		55 (NA)		NA
	Sex, male (%)			4 (44.4)	1 (14.3)		0.15	8 (57.1)		2 (40)		0.63

## Sheet: 2
Supplementary Table 2. IMC analysis of TFHL tumor tissues.
	Sample ID	Diagnosis	Disease status	Tissue	Number of analyzed cells	scRNA-seq (Patient ID)
	P1	AITL	ND	LN	120294	No
	P2	AITL	ND	LN	139431	No
	P3	AITL	ND	LN	139876	No
	P4	AITL	ND	LN	143732	No
	P5	AITL	ND	LN	155386	No
	P6	AITL	RR	LN	169987	No
	P7	AITL	RR	LN	139850	No
	P8	AITL	ND	LN	135938	Yes (AITL5)
	P9	AITL	ND	LN	165265	Yes (AITL8)
	P10	AITL	ND	LN	136943	Yes (AITL10)

## Sheet: 3
Supplementary Table 3. Summary of tumor-cell clonotypes detected by scTCR-seq.
Tumor-cell clonotypes with the same TCR chains were grouped together as tumor-clone subgroups.
TRA1, first TCR α chain; TRA2, second TCR α chain; TRB1, first TCR β chain; TRB2, second TCR β chain
	Sample ID	Tissue	Clonotype ID	Number of cells	Frequency in cells with TCRs	Tumor-clonoe subgroup	Major clone	Single chain	Combination of TCR chains	TRA1						TRA2						TRB1						TRB2
										CDR3 amino acid sequences	V gene	J gene	C gene	median reads per cell	median UMIs per cell	CDR3 amino acid sequences	V gene	J gene	C gene	median reads per cell	median UMIs per cell	CDR3 amino acid sequences	V gene	J gene	C gene	median reads per cell	median UMIs per cell	CDR3 amino acid sequences	V gene	J gene	C gene	median reads per cell	median UMIs per cell
	AITL4	LN	1	541	0.230605	1	No	No	ααβ	CVPGAQKLVF	TRAV27	TRAJ54	TRAC	13674	17	CAFMKHSAASKLTF	TRAV38-1	TRAJ44	TRAC	18100	23	CASTIGEQKLFF	TRBV2	TRBJ1-4	TRBC1	15946	21	-	-	-	-	-	-
	AITL4	LN	2	107	0.0456095	1	Yes	No	ααββ	CVPGAQKLVF	TRAV27	TRAJ54	TRAC	17472	27	CAFMKHSAASKLTF	TRAV38-1	TRAJ44	TRAC	22896	37	CASSDRSTNTEAFF	TRBV2	TRBJ1-1	TRBC1	7470	13	CASTIGEQKLFF	TRBV2	TRBJ1-4	TRBC1	13770	19
	AITL4	LN	3	72	0.0306905	2	Yes	No	αββ	CVVKVDSSYKLIF	TRAV12-1	TRAJ12	TRAC	11632	9	-	-	-	-	-	-	CASSDRSTNTEAFF	TRBV2	TRBJ1-1	TRBC1	11921	14	CASTIGEQKLFF	TRBV2	TRBJ1-4	TRBC1	2308	3
	AITL4	LN	4	58	0.0247229	2	No	Yes	α	CVVKVDSSYKLIF	TRAV12-1	TRAJ12	TRAC	9799	9	-	-	-	-	-	-	-	-	-	-	-	-	-	-	-	-	-	-
	AITL4	LN	12	19	0.00809889	2	No	No	αβ	CVVKVDSSYKLIF	TRAV12-1	TRAJ12	TRAC	8686	5	-	-	-	-	-	-	CASSDRSTNTEAFF	TRBV2	TRBJ1-1	TRBC1	10830	13	-	-	-	-	-	-
	AITL4	LN	28	9	0.00383632	1	No	No	αβ	CVPGAQKLVF	TRAV27	TRAJ54	TRAC	4714	6	-	-	-	-	-	-	CASTIGEQKLFF	TRBV2	TRBJ1-4	TRBC1	5268	9	-	-	-	-	-	-
	AITL4	LN	29	9	0.00383632	1	No	No	αβ	CAFMKHSAASKLTF	TRAV38-1	TRAJ44	TRAC	3352	7	-	-	-	-	-	-	CASTIGEQKLFF	TRBV2	TRBJ1-4	TRBC1	4366	6	-	-	-	-	-	-
	AITL4	LN	35	7	0.0029838	1	No	Yes	αα	CVPGAQKLVF	TRAV27	TRAJ54	TRAC	3070	4	CAFMKHSAASKLTF	TRAV38-1	TRAJ44	TRAC	3560	6	-	-	-	-	-	-	-	-	-	-	-	-
	AITL5	LN	1	703	0.301071	1	Yes	No	αβ	CAVLNYGGSQGNLIF	TRAV8-4	TRAJ42	TRAC	12384	14	-	-	-	-	-	-	CATSETGVLGETQYF	TRBV24-1	TRBJ2-5	TRBC2	16204	16	-	-	-	-	-	-
	AITL5	LN	5	18	0.00770878	1	No	Yes	β	-	-	-	-	-	-	-	-	-	-	-	-	CATSETGVLGETQYF	TRBV24-1	TRBJ2-5	TRBC2	4326	5	-	-	-	-	-	-
	AITL5	LN	8	14	0.00599572	1	No	Yes	α	CAVLNYGGSQGNLIF	TRAV8-4	TRAJ42	TRAC	6570	9	-	-	-	-	-	-	-	-	-	-	-	-	-	-	-	-	-	-
	AITL7	LN	1	85	0.111549	1	Yes	Yes	β	-	-	-	-	-	-	-	-	-	-	-	-	CASSADSLSQKLFF	TRBV9	TRBJ1-4	TRBC1	46434	32	-	-	-	-	-	-
	AITL8	LN	1	1596	0.629089	1	Yes	Yes	α	CATEEYGNKLVF	TRAV17	TRAJ47	TRAC	3994.5	10	-	-	-	-	-	-	-	-	-	-	-	-	-	-	-	-	-	-
	AITL9	LN	1	70	0.0464191	1	Yes	No	αβ	CALRSGGGADGLTF	TRAV6	TRAJ45	TRAC	2422	4	-	-	-	-	-	-	CSAQQGAGIGNYGYTF	TRBV20-1	TRBJ1-2	TRBC1	7481.5	18.5	-	-	-	-	-	-
	AITL9	LN	2	61	0.0404509	2	Yes	No	ααβ	CARNYGGSQGNLIF	TRAV8-6	TRAJ42	TRAC	5410	12	CALSDDGGFKTIF	TRAV9-2	TRAJ9	TRAC	12543	20	CASSRQEGGTDTQYF	TRBV3-1	TRBJ2-3	TRBC2	11763	35	-	-	-	-	-	-
	AITL9	LN	4	33	0.0218833	3	Yes	No	αβ	CAYRSYGGATNKLIF	TRAV38-2/DV8	TRAJ32	TRAC	11425	19	-	-	-	-	-	-	CASSSLTGAFF	TRBV11-3	TRBJ1-1	TRBC1	6001	18	-	-	-	-	-	-
	AITL9	LN	5	23	0.015252	4	Yes	No	αβ	CVVSANNNNDMRF	TRAV10	TRAJ43	TRAC	5696	9	-	-	-	-	-	-	CASSRPGSAGTDTQYF	TRBV19	TRBJ2-3	TRBC2	3567	10.5	-	-	-	-	-	-
	AITL9	LN	8	16	0.0106101	1	No	Yes	β	-	-	-	-	-	-	-	-	-	-	-	-	CSAQQGAGIGNYGYTF	TRBV20-1	TRBJ1-2	TRBC1	5960	15.5	-	-	-	-	-	-
	AITL9	LN	9	9	0.00596817	1	No	Yes	α	CALRSGGGADGLTF	TRAV6	TRAJ45	TRAC	2281	3	-	-	-	-	-	-	-	-	-	-	-	-	-	-	-	-	-	-
	AITL10	LN	1	965	0.365669	1	Yes	No	αβ	CAVSEGNTRF	TRAV8-4	TRAJ43	TRAC	4282	8	-	-	-	-	-	-	CASSLTSGKRYYEQYF	TRBV5-6	TRBJ2-7	TRBC2	9898	22	-	-	-	-	-	-
	AITL10	LN	2	60	0.0227359	1	No	Yes	β	-	-	-	-	-	-	-	-	-	-	-	-	CASSLTSGKRYYEQYF	TRBV5-6	TRBJ2-7	TRBC2	2952.5	8	-	-	-	-	-	-
	AITL11	LN	1	485	0.149784	1	Yes	No	αβ	CAFLNQGGKLIF	TRAV24	TRAJ23	TRAC	1282	4	-	-	-	-	-	-	CASSYTGGAGYNSPLHF	TRBV28	TRBJ1-6	TRBC1	2627	12	-	-	-	-	-	-
	AITL11	LN	4	99	0.0305744	1	No	Yes	β	-	-	-	-	-	-	-	-	-	-	-	-	CASSYTGGAGYNSPLHF	TRBV28	TRBJ1-6	TRBC1	1863	9	-	-	-	-	-	-
	AITL11	LN	26	13	0.00401482	1	No	Yes	α	CAFLNQGGKLIF	TRAV24	TRAJ23	TRAC	1103	4	-	-	-	-	-	-	-	-	-	-	-	-	-	-	-	-	-	-
	AITL12	LN	1	407	0.148324	1	Yes	Yes	αα	CLVGDPRTTDSWGKLQF	TRAV4	TRAJ24	TRAC	2460	15	CAVGVLNNNDMRF	TRAV8-3	TRAJ43	TRAC	1788	14	-	-	-	-	-	-	-	-	-	-	-	-
	AITL12	LN	5	43	0.0156706	1	No	Yes	α	CLVGDPRTTDSWGKLQF	TRAV4	TRAJ24	TRAC	975	7	-	-	-	-	-	-	-	-	-	-	-	-	-	-	-	-	-	-
	AITL12	LN	35	7	0.00255102	1	No	Yes	α	CAVGVLNNNDMRF	TRAV8-3	TRAJ43	TRAC	733	7	-	-	-	-	-	-	-	-	-	-	-	-	-	-	-	-	-	-
	PTCL1	LN	1	2737	0.813857	1	Yes	No	αβ	CALSDSGYGGSQGNLIF	TRAV9-2	TRAJ42	TRAC	3008	6	-	-	-	-	-	-	CATGQPYNEQFF	TRBV7-8	TRBJ2-1	TRBC2	5678	26	-	-	-	-	-	-
	PTCL1	LN	2	220	0.0654178	1	No	Yes	β	-	-	-	-	-	-	-	-	-	-	-	-	CATGQPYNEQFF	TRBV7-8	TRBJ2-1	TRBC2	2998.5	14	-	-	-	-	-	-

## Sheet: 4
Supplementary Table 4. Proportion of cells detected by scRNA-seq and FCM analysis.
	TFHL LN cohort
	Sample ID	scRNA-seq					FCM
		T cells	B cells	Myeloid cells	Tumor cells	Tumor cells with single TCR chain	T cells (sCD3+)	B cells	Myeloid cells	Tumor cells	sCD3-CD4+	all T cells (sCD3+ + sCD3-CD4+)
	AITL4	85.2155	13.5701	0.121433	24.9545	1.97328	79.3	12.5	2.2	15.6	0	79.3
	AITL5	49.0204	47.0035	3.11179	14.1183	0.614675	59.4	33.1	2.57	3.77	0	59.4
	AITL7	57.8841	31.5364	5.25606	5.72776	5.72776	39.2	47.1	4.53	5.63	4.98	44.18
	AITL8	72.5891	25.8359	1.10528	44.1006	44.1006	24.4	41.2	0.64	22.2	26	50.4
	AITL9	47.8861	39.7901	4.43778	6.35682	0.749625	39.6	40.2	2.6	10.3	0	39.6
	AITL10	72.1928	20.4643	5.34948	25.8642	1.514	72	28	NA	NA	NA	NA
	AITL11	83.939	0.961313	8.15944	13.9977	2.62603	NA	NA	NA	NA	NA	NA
	AITL12	62.0478	19.2934	16.2894	9.66787	9.51978	52.7	10.7	0.74	18.3	18.2	70.9
	PTCL1	97.1105	2.03966	0.793201	83.7677	6.23229	92.2	2.02	0.17	80.4	0	92.2
	TFHL PB cohort
	Sample ID	scRNA-seq					FCM
		T cells	B cells	Myeloid cells	Tumor cells	Tumor cells with single TCR chain	T cells (sCD3+)	B cells	Myeloid cells	Tumor cells	sCD3-CD4+	all T cells (sCD3+ + sCD3-CD4+)
	AITL1ND	43.0793	0.0777605	43.6236	15.7076	15.7076	19.3	0.44	59.6	15.6	15.5	34.8
	AITL1RR	8.49673	0.0261438	81.2026	0.339869	0.339869	13.4	0.24	83.2	0.8	0.76	14.16
	AITL2ND	35.8012	3.27869	46.166	0.26441	0	31.2	5.01	60.2	0	0	31.2
	AITL2RR	62.767	0.508647	30.0441	22.7196	0	56.8	0.68	38.7	24.2	0	56.8
	AITL3	26.0468	0.428619	63.8971	10.4187	9.23178	32.5	0.43	34	16.2	14.4	46.9
	AITL4	85.6878	1.73692	11.4868	73.9463	1.62112	75.2	9.53	NA	67.5	0	75.2
	AITL5	27.4247	2.5641	66.6109	0.557414	0	28.1	3.77	63.7	0.49	0	28.1
	AITL6	40.7827	7.36354	35.6591	0	0	38	5.98	53	0.99	0	38
	AITL7	27.5176	0.629406	62.9658	0	0	35.4	0.89	58.2	0	0	35.4
	AITL8	37.7947	0.152091	45.5133	3.0038	3.0038	41.4	0.11	51.1	4.51	4.48	45.88
	AITL9	33.6247	9.55354	33.0628	0	0	28.2	13.6	54.1	0	0	28.2
	AITL10	59.5558	0.951916	23.0657	11.8867	0.195265	42.7	1.31	54.1	14.6	0	42.7
	AITL11	49.9522	0	38.6711	18.6424	4.2543	32	0.2	64.2	28.2	0	32
	AITL12	49.8212	9.84505	33.1824	8.72467	8.72467	35.8	9.6	56.7	21.2	20.5	56.3
	FTCL1	63.1243	0.976342	14.4198	0	0	63.2	2.64	30.7	0	0	63.2
	PTCL1	46.314	0.526568	51.1728	0.239349	0	33.4	0.54	64.4	12.9	0	33.94
	HLN cohort
	Sample ID	scRNA-seq			FCM
		T cells	B cells	Myeloid cells	T cells (sCD3+)	B cells	Myeloid cells
	HLN1	54.2542	44.6235	0.81616	55	42.2	1.57
	HLN2	51.7984	45.2899	1.51701	47.5	42.1	1.7
	HLN3	50.6523	43.7412	4.95416	45.3	47.2	4.67
	HLN4	61.9171	34.7386	1.90768	74.3	20	1.84
	HLN5	71.278	26.6146	0.819512	67.3	29.8	0.88
	HLN6	54.8097	40.4216	1.9648	64.7	28.3	2.05
	HLN7	48.9059	48.8278	1.07846	29.9	66.2	1.06

## Sheet: 5
Supplementary Table 5. Somatic mutations detected by WES of 14 patients with TFHL.
Origins of samples were listed only when DNA was extracted from non-fresh frozen samples.
	Sample ID	Tissue (clinical status at sample collection; origin of sample)	Gene	Chr	Start	End	Ref	Alt	Mutation type	RefSeq	Nucleotide change	Amino acid change	Depth	Variant allele frequency	-log10(P) (Fisher)	-log10(P) (EBCall)
	AITL1ND	LN (ND; FFPE)	SORT1	1	109883358	109883358	C	T	nonsynonymous SNV	NM_002959	c.G1252A	p.V418M	237	0.232	19.501	60
	AITL1ND	LN (ND; FFPE)	POLR3GL	1	145460143	145460143	C	T	nonsynonymous SNV	NM_032305	c.G80A	p.G27E	42	0.214	2.085	7.808
	AITL1ND	LN (ND; FFPE)	DNMT3A	2	25464568	25464568	-	CAGGAG	nonframeshift insertion	NM_175629	c.1944_1945insCTCCTG	p.V649delinsLLV	467	0.186	4.449	60
	AITL1ND	LN (ND; FFPE)	DNMT3A	2	25466770	25466770	T	C	nonsynonymous SNV	NM_175629	c.A1933G	p.T645A	38	0.395	2.269	7.392
	AITL1ND	LN (ND; FFPE)	PSD4	2	113950108	113950108	C	T	nonsynonymous SNV	NM_012455	c.C1780T	p.R594C	146	0.178	7.86	3.055
	AITL1ND	LN (ND; FFPE)	CFAP221	2	120397388	120397388	G	C	nonsynonymous SNV	NM_001271049	c.G2165C	p.S722T	98	0.224	7.652	15.955
	AITL1ND	LN (ND; FFPE)	STAT4	2	191897861	191897861	G	A	nonsynonymous SNV	NM_003151	c.C1867T	p.H623Y	63	0.429	8.534	60
	AITL1ND	LN (ND; FFPE)	NBEAL1	2	204045173	204045173	A	G	nonsynonymous SNV	NM_001114132	c.A6446G	p.Y2149C	36	0.472	5.858	60
	AITL1ND	LN (ND; FFPE)	OBSL1	2	220424046	220424046	G	A	nonsynonymous SNV	NM_015311	c.C3127T	p.R1043C	75	0.267	7.195	60
	AITL1ND	LN (ND; FFPE)	RHOA	3	49412973	49412973	C	A	nonsynonymous SNV	NM_001664	c.G50T	p.G17V	60	0.283	6.323	60
	AITL1ND	LN (ND; FFPE)	SEMA3F	3	50220670	50220670	C	T	nonsynonymous SNV	NM_004186	c.C1070T	p.A357V	64	0.188	1.436	10.516
	AITL1ND	LN (ND; FFPE)	CHDH	3	53857372	53857372	G	T	nonsynonymous SNV	NM_018397	c.C664A	p.Q222K	113	0.327	6.007	12.664
	AITL1ND	LN (ND; FFPE)	IDUA	4	994485	994485	G	A	nonsynonymous SNV	NM_000203	c.G385A	p.G129R	34	0.118	1.442	4.562
	AITL1ND	LN (ND; FFPE)	N4BP2	4	40122468	40122468	G	A	nonsynonymous SNV	NM_018177	c.G2737A	p.G913R	44	0.295	5.869	15.477
	AITL1ND	LN (ND; FFPE)	TET2	4	106196705	106196705	C	T	stopgain	NM_001127208	c.C5038T	p.Q1680X	110	0.2	6.129	60
	AITL1ND	LN (ND; FFPE)	PKHD1	6	51915018	51915018	G	A	nonsynonymous SNV	NM_138694	c.C2216T	p.P739L	66	0.227	1.215	12.539
	AITL1ND	LN (ND; FFPE)	KMT2C	7	151874148	151874148	T	-	frameshift deletion	NM_170606	c.8390delA	p.K2797fs	71	0.07	2.13	0.243
	AITL1ND	LN (ND; FFPE)	COL13A1	10	71665547	71665547	A	G	nonsynonymous SNV	NM_001130103	c.A920G	p.D307G	49	0.143	2.569	7.219
	AITL1ND	LN (ND; FFPE)	MUC2	11	1090937	1090937	A	C	nonsynonymous SNV	NM_002457	c.A3832C	p.T1278P	52	0.135	2.46	2.114
	AITL1ND	LN (ND; FFPE)	OR5AP2	11	56409225	56409225	C	T	nonsynonymous SNV	NM_001002925	c.G691A	p.V231I	66	0.242	5.751	14.632
	AITL1ND	LN (ND; FFPE)	DYNC2H1	11	102980451	102980451	C	T	nonsynonymous SNV	NM_001377	c.C148T	p.L50F	134	0.239	5.47	60
	AITL1ND	LN (ND; FFPE)	ZPR1	11	116652956	116652956	G	A	nonsynonymous SNV	NM_003904	c.C1097T	p.T366I	127	0.213	8.347	60
	AITL1ND	LN (ND; FFPE)	CAND1	12	67700215	67700215	G	T	nonsynonymous SNV	NM_018448	c.G2767T	p.V923L	87	0.241	7.868	60
	AITL1ND	LN (ND; FFPE)	BEGAIN	14	101004952	101004952	G	A	nonsynonymous SNV	NM_001159531	c.C1136T	p.T379I	51	0.294	6.229	9.271
	AITL1ND	LN (ND; FFPE)	NTRK3	15	88476334	88476334	T	A	nonsynonymous SNV	NM_001012338	c.A1798T	p.I600F	77	0.299	7.424	60
	AITL1ND	LN (ND; FFPE)	SEZ6L2	16	29896915	29896915	C	T	nonsynonymous SNV	NM_012410	c.G1154A	p.R385Q	138	0.181	6.958	60
	AITL1ND	LN (ND; FFPE)	TBX6	16	30100488	30100488	G	A	nonsynonymous SNV	NM_004608	c.C397T	p.P133S	89	0.281	8.066	60
	AITL1ND	LN (ND; FFPE)	SYT4	18	40853741	40853741	G	T	nonsynonymous SNV	NM_020783	c.C653A	p.A218D	104	0.221	8.345	13.509
	AITL1ND	LN (ND; FFPE)	ZNF296	19	45575551	45575551	G	A	nonsynonymous SNV	NM_145288	c.C736T	p.L246F	128	0.289	14.905	60
	AITL1ND	LN (ND; FFPE)	ADAMTS5	21	28306859	28306859	C	T	nonsynonymous SNV	NM_007038	c.G1615A	p.G539R	176	0.261	11.275	60
	AITL1ND	LN (ND; FFPE)	DDX3X	X	41205841	41205841	T	A	nonsynonymous SNV	NM_001356	c.T1581A	p.H527Q	61	0.721	12.768	60
	AITL1ND	LN (ND; FFPE)	RBM10	X	47039374	47039374	G	A	nonsynonymous SNV	NM_005676	c.G997A	p.V333I	126	0.69	28.441	60
	AITL1ND	LN (ND; FFPE)	GPR174	X	78426677	78426677	T	C	nonsynonymous SNV	NM_032553	c.T173C	p.M58T	91	0.714	18.948	60
	AITL1ND	LN (ND; FFPE)	MAGEA11	X	148797685	148797685	T	C	nonsynonymous SNV	NM_005366	c.T539C	p.F180S	142	0.662	23.633	60
	AITL1ND	PB (ND)	ASH1L	1	155307999	155307999	-	T	frameshift insertion	NM_018489	c.8683dupA	p.T2895fs	150	0.053	2.785	1.599
	AITL1ND	PB (ND)	DNMT3A	2	25464568	25464568	-	CAGGAG	nonframeshift insertion	NM_175629	c.1944_1945insCTCCTG	p.V649delinsLLV	347	0.38	19.963	60
	AITL1ND	PB (ND)	DNMT3A	2	25466770	25466770	T	C	nonsynonymous SNV	NM_175629	c.A1933G	p.T645A	57	0.456	3.456	8.761
	AITL1ND	PB (ND)	SEMA3F	3	50220670	50220670	C	T	nonsynonymous SNV	NM_004186	c.C1070T	p.A357V	89	0.169	1.26	10.954
	AITL1ND	PB (ND)	CHDH	3	53857372	53857372	G	T	nonsynonymous SNV	NM_018397	c.C664A	p.Q222K	118	0.271	4.274	10.94
	AITL1ND	PB (ND)	PKHD1	6	51915018	51915018	G	A	nonsynonymous SNV	NM_138694	c.C2216T	p.P739L	74	0.311	2.716	60
	AITL1ND	PB (ND)	COL13A1	10	71665547	71665547	A	G	nonsynonymous SNV	NM_001130103	c.A920G	p.D307G	85	0.071	1.391	5.162
	AITL1ND	PB (ND)	OR6Q1	11	57798744	57798744	T	C	nonsynonymous SNV	NM_001005186	c.T320C	p.I107T	155	0.039	1.207	5.302
	AITL1ND	PB (ND)	ADAMTS5	21	28306859	28306859	C	T	nonsynonymous SNV	NM_007038	c.G1615A	p.G539R	131	0.038	1.208	4.031
	AITL1ND	PB (ND)	DDX3X	X	41205841	41205841	T	A	nonsynonymous SNV	NM_001356	c.T1581A	p.H527Q	47	0.106	1.167	5.007
	AITL1ND	PB (ND)	RBM10	X	47039374	47039374	G	A	nonsynonymous SNV	NM_005676	c.G997A	p.V333I	82	0.073	1.927	4.121
	AITL1RR	PB (RR)	DNMT3A	2	25464568	25464568	-	CAGGAG	nonframeshift insertion	NM_175629	c.1944_1945insCTCCTG	p.V649delinsLLV	457	0.35	18.551	60
	AITL1RR	PB (RR)	DNMT3A	2	25466770	25466770	T	C	nonsynonymous SNV	NM_175629	c.A1933G	p.T645A	46	0.522	4.099	9.611
	AITL1RR	PB (RR)	SEMA3F	3	50220670	50220670	C	T	nonsynonymous SNV	NM_004186	c.C1070T	p.A357V	88	0.17	1.264	11.248
	AITL1RR	PB (RR)	CHDH	3	53857372	53857372	G	T	nonsynonymous SNV	NM_018397	c.C664A	p.Q222K	114	0.377	7.595	60
	AITL1RR	PB (RR)	PKHD1	6	51915018	51915018	G	A	nonsynonymous SNV	NM_138694	c.C2216T	p.P739L	88	0.352	3.778	60
	AITL1RR	PB (RR)	EPPK1	8	144940725	144940725	-	GGGCACAGG	nonframeshift insertion	NM_031308	c.6696_6697insCCTGTGCCC	p.A2233delinsPVPA	574	0.03	1.385	6.893
	AITL1RR	PB (RR)	ZSWIM8	10	75549550	75549550	G	A	nonsynonymous SNV	NM_015037	c.G706A	p.A236T	145	0.076	1.631	6.119
	AITL1RR	PB (RR)	CRTAC1	10	99640066	99640066	G	A	nonsynonymous SNV	NM_018058	c.C1759T	p.R587W	257	0.047	1.263	5.735
	AITL1RR	PB (RR)	CASP5	11	104879687	104879687	T	-	frameshift deletion	NM_004347	c.28delA	p.R10fs	58	0.155	2.398	1.1
	AITL1RR	PB (RR)	ETNK1	12	22778293	22778293	C	A	nonsynonymous SNV	NM_018638	c.C196A	p.L66M	119	0.176	1.059	12.383
	AITL2ND	LN (ND; FFPE)	CTTNBP2NL	1	112998782	112998782	C	A	nonsynonymous SNV	NM_018704	c.C668A	p.A223D	50	0.1	1.16	4.035
	AITL2ND	LN (ND; FFPE)	FGFRL1	4	1019055	1019056	CA	-	frameshift deletion	NM_001004356	c.1435_1436del	p.H479fs	95	0.158	3.359	1.514
	AITL2ND	LN (ND; FFPE)	MTHFD2L	4	75147229	75147229	C	A	nonsynonymous SNV	NM_001144978	c.C893A	p.T298K	115	0.078	1.86	7.405
	AITL2ND	LN (ND; FFPE)	TET2	4	106157845	106157845	C	T	stopgain	NM_001127208	c.C2746T	p.Q916X	98	0.194	4.649	60
	AITL2ND	LN (ND; FFPE)	TET2	4	106158419	106158419	-	A	frameshift insertion	NM_001127208	c.3321dupA	p.S1107fs	100	0.12	2.839	7.888
	AITL2ND	LN (ND; FFPE)	MRPS18B	6	30593500	30593500	A	G	nonsynonymous SNV	NM_014046	c.A703G	p.M235V	297	0.118	9.88	60
	AITL2ND	LN (ND; FFPE)	OTUD1	10	23729759	23729759	G	A	nonsynonymous SNV	NM_001145373	c.G1373A	p.R458H	143	0.14	4.343	15.955
	AITL2ND	LN (ND; FFPE)	NRAP	10	115365562	115365562	G	A	nonsynonymous SNV	NM_006175	c.C3769T	p.P1257S	69	0.13	2.509	9.353
	AITL2ND	LN (ND; FFPE)	OR5D18	11	55587397	55587397	T	C	nonsynonymous SNV	NM_001001952	c.T292C	p.C98R	140	0.093	3.471	15.654
	AITL2ND	LN (ND; FFPE)	TMEM262	11	64856224	64856224	T	C	splicing	NM_001242631	c.175-2A>G		206	0.184	9.402	60
	AITL2ND	LN (ND; FFPE)	OSGEP	14	20917141	20917141	A	G	nonsynonymous SNV	NM_017807	c.T539C	p.I180T	87	0.103	1.979	9.224
	AITL2ND	LN (ND; FFPE)	CHD8	14	21875155	21875155	G	C	nonsynonymous SNV	NM_001170629	c.C2767G	p.L923V	82	0.085	1.848	7.515
	AITL2ND	LN (ND; FFPE)	ALKBH5	17	18110185	18110191	CACCCAG	-	frameshift deletion	NM_017758	c.908_914del	p.P303fs	233	0.094	6.492	9.857
	AITL2ND	LN (ND; FFPE)	DIP2A	21	47954589	47954589	G	C	nonsynonymous SNV	NM_015151	c.G1631C	p.G544A	79	0.114	1.957	6.762
	AITL2ND	PB (ND)	TAS1R2	1	19181066	19181066	C	T	nonsynonymous SNV	NM_152232	c.G898A	p.A300T	226	0.027	1.067	5.135
	AITL2ND	PB (ND)	TTN	2	179631136	179631136	G	C	nonsynonymous SNV	NM_133378	c.C9675G	p.N3225K	84	0.083	1.757	7.361
	AITL2ND	PB (ND)	PCDHA3	5	140181912	140181912	G	A	nonsynonymous SNV	NM_018906	c.G1130A	p.R377H	197	0.03	1.071	4.732
	AITL2ND	PB (ND)	MTCL1	18	8825355	8825355	G	A	nonsynonymous SNV	NM_015210	c.G3847A	p.D1283N	230	0.074	1.876	7.848
	AITL2ND	PB (ND)	DSCR3	21	38605739	38605739	G	A	nonsynonymous SNV	NM_006052	c.C356T	p.T119I	107	0.093	3.147	8.842
	AITL2ND	PB (ND)	ADGRG4	X	135482087	135482087	T	C	nonsynonymous SNV	NM_153834	c.T8387C	p.I2796T	60	0.117	1.389	4.951
	AITL2RR	PB (RR)	MRPS18B	6	30593500	30593500	A	G	nonsynonymous SNV	NM_014046	c.A703G	p.M235V	193	0.047	3.391	6.424
	AITL2RR	PB (RR)	RND2	17	41180195	41180195	C	G	nonsynonymous SNV	NM_005440	c.C418G	p.P140A	149	0.047	1.447	5.893
	AITL2RR	PB (RR)	MTCL1	18	8825355	8825355	G	A	nonsynonymous SNV	NM_015210	c.G3847A	p.D1283N	176	0.074	1.823	6.764
	AITL2RR	PB (RR)	DSCR3	21	38605739	38605739	G	A	nonsynonymous SNV	NM_006052	c.C356T	p.T119I	82	0.098	3.026	8.015
	AITL2RR	PB (RR)	ADGRG4	X	135482087	135482087	T	C	nonsynonymous SNV	NM_153834	c.T8387C	p.I2796T	32	0.156	1.779	5.386
	AITL3	LN (ND)	DNMT3A	2	25469488	25469488	C	A	splicing	NM_175629	c.1279+1G>T		71	0.169	2.418	8.172
	AITL3	LN (ND)	BABAM2	2	28460071	28460071	C	A	nonsynonymous SNV	NM_004899	c.C683A	p.A228E	55	0.091	1.173	5.725
	AITL3	LN (ND)	SHROOM3	4	77661626	77661626	C	T	nonsynonymous SNV	NM_020859	c.C2300T	p.S767L	130	0.046	1.496	4.619
	AITL3	LN (ND)	TET2	4	106180866	106180866	T	G	nonsynonymous SNV	NM_001127208	c.T3894G	p.C1298W	46	0.152	1.886	9.136
	AITL3	LN (ND)	LEMD2	6	33744828	33744828	C	T	nonsynonymous SNV	NM_181336	c.G1264A	p.V422I	168	0.071	3.169	7.765
	AITL3	LN (ND)	NUP98	11	3697445	3697445	C	T	nonsynonymous SNV	NM_016320	c.G5347A	p.E1783K	160	0.037	1.489	4.285
	AITL3	LN (ND)	IDH2	15	90631839	90631839	T	C	nonsynonymous SNV	NM_002168	c.A514G	p.R172G	177	0.045	2.142	5.059
	AITL3	LN (ND)	LASP1	17	37046758	37046758	G	C	splicing	NM_006148	c.249+1G>C		74	0.122	2.321	7.501
	AITL3	LN (ND)	ATP1A3	19	42489524	42489524	C	T	nonsynonymous SNV	NM_152296	c.G658A	p.D220N	116	0.112	2.421	12.731
	AITL3	skin lesion (RR)	RHOA	3	49412973	49412973	C	A	nonsynonymous SNV	NM_001664	c.G50T	p.G17V	104	0.144	2.939	13.027
	AITL3	skin lesion (RR)	TET2	4	106180866	106180866	T	G	nonsynonymous SNV	NM_001127208	c.T3894G	p.C1298W	64	0.156	2.217	11.389
	AITL3	skin lesion (RR)	LEMD2	6	33744828	33744828	C	T	nonsynonymous SNV	NM_181336	c.G1264A	p.V422I	198	0.111	5.217	13.132
	AITL3	skin lesion (RR)	LASP1	17	37046758	37046758	G	C	splicing	NM_006148	c.249+1G>C		73	0.096	1.762	5.816
	AITL3	skin lesion (RR)	ATP1A3	19	42489524	42489524	C	T	nonsynonymous SNV	NM_152296	c.G658A	p.D220N	148	0.108	2.474	13.773
	AITL4	LN (ND)	DNMT3A	2	25457176	25457176	G	A	nonsynonymous SNV	NM_175629	c.C2711T	p.P904L	126	0.095	2.787	6.002
	AITL4	LN (ND)	TET2	4	106197365	106197365	G	T	nonsynonymous SNV	NM_001127208	c.G5698T	p.V1900F	141	0.043	1.503	4.862
	AITL4	LN (ND)	FAT4	4	126411115	126411115	G	A	nonsynonymous SNV	NM_024582	c.G13138A	p.G4380R	147	0.041	1.523	6.609
	AITL4	LN (ND)	FAM218A	4	165878317	165878317	C	T	nonsynonymous SNV	NM_153027	c.C143T	p.T48M	150	0.047	1.36	4.329
	AITL4	LN (ND)	PCDHA10	5	140236268	140236268	C	A	nonsynonymous SNV	NM_018901	c.C635A	p.T212K	116	0.078	2.813	6.501
	AITL4	LN (ND)	UNC93A	6	167717566	167717566	T	A	nonsynonymous SNV	NM_018974	c.T785A	p.L262Q	79	0.101	1.992	8.061
	AITL4	LN (ND)	MAGI2	7	77807335	77807335	C	T	nonsynonymous SNV	NM_012301	c.G2396A	p.G799E	54	0.148	2.228	8.819
	AITL4	LN (ND)	FSCN3	7	127233978	127233978	C	A	nonsynonymous SNV	NM_020369	c.C71A	p.A24E	145	0.062	1.926	5.853
	AITL4	LN (ND)	SLC7A2	8	17412495	17412495	G	A	nonsynonymous SNV	NM_003046	c.G1216A	p.A406T	128	0.078	3.485	9.505
	AITL4	LN (ND)	NCKAP1L	12	54902278	54902278	A	C	nonsynonymous SNV	NM_005337	c.A469C	p.M157L	107	0.056	1.97	5.472
	AITL4	LN (ND)	MYO15A	17	18022488	18022488	G	A	nonsynonymous SNV	NM_016239	c.G374A	p.R125Q	363	0.113	7.805	12.748
	AITL4	LN (ND)	PCNT	21	47775519	47775519	A	T	nonsynonymous SNV	NM_006031	c.A1914T	p.E638D	462	0.026	2.77	5.643
	AITL4	PB (ND)	SCMH1	1	41540997	41540997	C	T	nonsynonymous SNV	NM_001031694	c.G842A	p.R281Q	133	0.105	4.418	8.312
	AITL4	PB (ND)	LRRC41	1	46768900	46768900	G	T	nonsynonymous SNV	NM_006369	c.C95A	p.P32Q	92	0.087	2.168	4.847
	AITL4	PB (ND)	PODN	1	53546455	53546455	C	A	stopgain	NM_153703	c.C1712A	p.S571X	99	0.061	1.919	4.389
	AITL4	PB (ND)	CDCP2	1	54610249	54610249	C	A	nonsynonymous SNV	NM_201546	c.G317T	p.C106F	189	0.09	4.336	11.473
	AITL4	PB (ND)	LAMB3	1	209799347	209799347	G	C	nonsynonymous SNV	NM_000228	c.C1622G	p.T541R	146	0.062	2.872	6.354
	AITL4	PB (ND)	DNMT3A	2	25457176	25457176	G	A	nonsynonymous SNV	NM_175629	c.C2711T	p.P904L	86	0.07	1.891	4.611
	AITL4	PB (ND)	CNGA3	2	99006128	99006128	A	T	nonsynonymous SNV	NM_001298	c.A457T	p.T153S	111	0.072	2.995	7.371
	AITL4	PB (ND)	MBD5	2	149240938	149240938	G	T	nonsynonymous SNV	NM_018328	c.G2778T	p.L926F	109	0.064	2.82	8.234
	AITL4	PB (ND)	PASK	2	242054445	242054445	G	T	nonsynonymous SNV	NM_001252119	c.C3346A	p.Q1116K	129	0.07	3.097	6.925
	AITL4	PB (ND)	IQCF5	3	51908035	51908035	G	T	nonsynonymous SNV	NM_001145059	c.C161A	p.A54E	203	0.069	3.716	4.609
	AITL4	PB (ND)	PDZRN3	3	73440185	73440185	C	A	nonsynonymous SNV	NM_015009	c.G1337T	p.G446V	74	0.068	1.978	4.245
	AITL4	PB (ND)	MUC4	3	195484160	195484160	G	T	nonsynonymous SNV	NM_018406	c.C15026A	p.P5009Q	134	0.082	3.082	6.971
	AITL4	PB (ND)	TET2	4	106197365	106197365	G	T	nonsynonymous SNV	NM_001127208	c.G5698T	p.V1900F	111	0.099	3.702	8.171
	AITL4	PB (ND)	FAT4	4	126411115	126411115	G	A	nonsynonymous SNV	NM_024582	c.G13138A	p.G4380R	118	0.051	2.059	6.205
	AITL4	PB (ND)	FAM218A	4	165878317	165878317	C	T	nonsynonymous SNV	NM_153027	c.C143T	p.T48M	77	0.104	3.045	5.856
	AITL4	PB (ND)	PCDHA10	5	140236268	140236268	C	A	nonsynonymous SNV	NM_018901	c.C635A	p.T212K	58	0.086	2.462	5.381
	AITL4	PB (ND)	PCDHGA4	5	140735939	140735939	C	A	nonsynonymous SNV	NM_018917	c.C1265A	p.P422Q	127	0.102	3.163	9.347
	AITL4	PB (ND)	TBC1D9B	5	179321564	179321569	GTCCTC	-	nonframeshift deletion	NM_198868	c.394_399del	p.132_133del	106	0.132	3.959	8.937
	AITL4	PB (ND)	FANCE	6	35424046	35424046	G	T	nonsynonymous SNV	NM_021922	c.G771T	p.M257I	144	0.09	4.155	5.729
	AITL4	PB (ND)	UNC93A	6	167717566	167717566	T	A	nonsynonymous SNV	NM_018974	c.T785A	p.L262Q	52	0.096	1.713	6.16
	AITL4	PB (ND)	ELN	7	73474368	73474368	G	T	stopgain	NM_000501	c.G1567T	p.G523X	60	0.1	1.885	4.492
	AITL4	PB (ND)	GRM3	7	86416021	86416021	G	A	nonsynonymous SNV	NM_000840	c.G913A	p.A305T	133	0.053	1.81	5.974
	AITL4	PB (ND)	FSCN3	7	127233978	127233978	C	A	nonsynonymous SNV	NM_020369	c.C71A	p.A24E	123	0.081	2.611	7.136
	AITL4	PB (ND)	SLC7A2	8	17412495	17412495	G	A	nonsynonymous SNV	NM_003046	c.G1216A	p.A406T	114	0.079	3.393	9.103
	AITL4	PB (ND)	BMP1	8	22037279	22037279	G	T	nonsynonymous SNV	NM_001199	c.G898T	p.G300C	178	0.107	6.081	8.028
	AITL4	PB (ND)	DCSTAMP	8	105360824	105360824	G	T	nonsynonymous SNV	NM_030788	c.G44T	p.W15L	115	0.13	5.287	6.505
	AITL4	PB (ND)	FOCAD	9	20929451	20929451	G	C	nonsynonymous SNV	NM_017794	c.G3173C	p.C1058S	105	0.067	2.459	6.499
	AITL4	PB (ND)	GRIN3A	9	104433255	104433255	C	T	nonsynonymous SNV	NM_133445	c.G1439A	p.R480H	116	0.086	3.551	8.953
	AITL4	PB (ND)	DYDC2	10	82126633	82126633	G	T	stopgain	NM_032372	c.G460T	p.E154X	63	0.159	3.84	9.969
	AITL4	PB (ND)	LRRC27	10	134162483	134162483	A	G	nonsynonymous SNV	NM_001143759	c.A943G	p.K315E	79	0.127	3.573	8.31
	AITL4	PB (ND)	MUC6	11	1018279	1018279	C	A	nonsynonymous SNV	NM_005961	c.G4522T	p.G1508W	173	0.075	3.573	5.033
	AITL4	PB (ND)	PDE3B	11	14856584	14856584	C	T	nonsynonymous SNV	NM_000922	c.C2263T	p.R755W	106	0.104	3.828	10.835
	AITL4	PB (ND)	DPP3	11	66272214	66272214	G	T	nonsynonymous SNV	NM_005700	c.G2010T	p.K670N	103	0.117	4.038	7.78
	AITL4	PB (ND)	CLEC4D	12	8672885	8672885	G	T	nonsynonymous SNV	NM_080387	c.G448T	p.A150S	44	0.114	1.727	5.12
	AITL4	PB (ND)	SP1	12	53775922	53775922	T	A	nonsynonymous SNV	NM_138473	c.T191A	p.L64Q	87	0.103	2.939	7.719
	AITL4	PB (ND)	NCKAP1L	12	54902278	54902278	A	C	nonsynonymous SNV	NM_005337	c.A469C	p.M157L	108	0.139	5.047	15.955
	AITL4	PB (ND)	TFDP1	13	114290353	114290353	C	A	nonsynonymous SNV	NM_007111	c.C749A	p.P250Q	124	0.073	2.474	5.249
	AITL4	PB (ND)	ANKRD34C	15	79585685	79585685	G	T	nonsynonymous SNV	NM_001146341	c.G59T	p.W20L	54	0.111	1.491	5.688
	AITL4	PB (ND)	RHCG	15	90020833	90020833	G	C	nonsynonymous SNV	NM_016321	c.C1027G	p.L343V	114	0.061	2.306	4.922
	AITL4	PB (ND)	NLGN2	17	7319135	7319135	G	A	nonsynonymous SNV	NM_020795	c.G1343A	p.R448H	216	0.032	2.164	2.515
	AITL4	PB (ND)	MYO15A	17	18022488	18022488	G	A	nonsynonymous SNV	NM_016239	c.G374A	p.R125Q	171	0.17	10.111	14.103
	AITL4	PB (ND)	KLHL10	17	40001585	40001585	G	T	nonsynonymous SNV	NM_152467	c.G892T	p.G298C	217	0.074	4.631	8.138
	AITL4	PB (ND)	WFIKKN2	17	48918239	48918239	G	T	nonsynonymous SNV	NM_175575	c.G1590T	p.M530I	235	0.081	5.535	9.555
	AITL4	PB (ND)	SOCS3	17	76354961	76354961	G	C	nonsynonymous SNV	NM_003955	c.C216G	p.D72E	125	0.072	2.472	6.982
	AITL4	PB (ND)	PCSK4	19	1487019	1487019	C	T	nonsynonymous SNV	NM_017573	c.G901A	p.G301S	142	0.077	2.844	6.439
	AITL4	PB (ND)	ZNF555	19	2852570	2852570	C	A	nonsynonymous SNV	NM_152791	c.C507A	p.H169Q	154	0.032	1.16	4.828
	AITL4	PB (ND)	WDR88	19	33623226	33623226	C	A	nonsynonymous SNV	NM_173479	c.C151A	p.H51N	89	0.101	1.965	5.246
	AITL4	PB (ND)	TMPRSS15	21	19713822	19713822	G	A	nonsynonymous SNV	NM_002772	c.C1472T	p.A491V	45	0.111	1.653	6.319
	AITL4	PB (ND)	PCNT	21	47775519	47775519	A	T	nonsynonymous SNV	NM_006031	c.A1914T	p.E638D	417	0.041	4.596	7.982
	AITL4	PB (ND)	ZC3H12B	X	64722334	64722334	C	T	nonsynonymous SNV	NM_001010888	c.C1756T	p.R586C	124	0.065	2.153	7.955
	AITL4	PB (ND)	GPR101	X	136113154	136113154	T	C	nonsynonymous SNV	NM_054021	c.A680G	p.Y227C	238	0.097	7.294	15.109
	AITL5	LN (ND)	SH2D5	1	21049377	21049377	C	T	nonsynonymous SNV	NM_001103161	c.G940A	p.V314M	77	0.091	1.796	4.803
	AITL5	LN (ND)	SETD2	3	47162231	47162231	A	-	frameshift deletion	NM_014159	c.3895delT	p.Y1299fs	252	0.107	6.779	15.477
	AITL5	LN (ND)	RHOA	3	49412973	49412973	C	A	nonsynonymous SNV	NM_001664	c.G50T	p.G17V	105	0.095	2.2	6.992
	AITL5	LN (ND)	CHST13	3	126260790	126260790	G	A	nonsynonymous SNV	NM_152889	c.G395A	p.R132H	146	0.048	1.355	4.814
	AITL5	LN (ND)	WDFY3	4	85594031	85594031	C	G	nonsynonymous SNV	NM_014991	c.G10571C	p.R3524P	53	0.151	1.722	10.313
	AITL5	LN (ND)	TET2	4	106156614	106156615	AA	-	frameshift deletion	NM_001127208	c.1515_1516del	p.T505fs	182	0.11	3.273	11.257
	AITL5	LN (ND)	TET2	4	106164085	106164085	G	T	splicing	NM_001127208	c.3594+1G>T		80	0.125	1.225	9.193
	AITL5	LN (ND)	PTPRK	6	128388937	128388937	A	T	nonsynonymous SNV	NM_001135648	c.T1884A	p.S628R	44	0.114	1.704	5.986
	AITL5	LN (ND)	TAS2R16	7	122635656	122635656	C	T	nonsynonymous SNV	NM_016945	c.G33A	p.M11I	61	0.148	2.012	10.304
	AITL5	LN (ND)	ZNF212	7	148950704	148950704	A	G	nonsynonymous SNV	NM_012256	c.A686G	p.D229G	125	0.08	2.169	6.828
	AITL5	LN (ND)	DMRT3	9	977044	977044	G	T	nonsynonymous SNV	NM_021240	c.G43T	p.V15L	83	0.229	4.198	10.75
	AITL5	LN (ND)	NFX1	9	33295417	33295417	C	T	nonsynonymous SNV	NM_002504	c.C1025T	p.T342M	46	0.239	2.675	11.892
	AITL5	LN (ND)	UBE2R2	9	33917186	33917186	A	T	nonsynonymous SNV	NM_017811	c.A668T	p.E223V	86	0.151	2.769	13.014
	AITL5	LN (ND)	WDR31	9	116083852	116083852	G	T	nonsynonymous SNV	NM_001012361	c.C577A	p.H193N	106	0.198	4.361	60
	AITL5	LN (ND)	ADAMTSL2	9	136406058	136406058	G	T	nonsynonymous SNV	NM_014694	c.G617T	p.C206F	102	0.069	1.365	4.654
	AITL5	LN (ND)	NFRKB	11	129752454	129752454	G	A	nonsynonymous SNV	NM_001143835	c.C974T	p.T325M	133	0.068	2.256	6.902
	AITL5	LN (ND)	ANKRD52	12	56645998	56645998	G	C	nonsynonymous SNV	NM_173595	c.C1472G	p.S491C	159	0.094	3.171	10.42
	AITL5	LN (ND)	TGM1	14	24718583	24718583	G	A	nonsynonymous SNV	NM_000359	c.C2390T	p.S797L	176	0.074	2.672	8.455
	AITL5	LN (ND)	DNAH3	16	21115832	21115832	G	A	nonsynonymous SNV	NM_017539	c.C2326T	p.L776F	129	0.101	3.143	9.987
	AITL5	LN (ND)	FNDC11	20	62187296	62187296	G	A	nonsynonymous SNV	NM_024059	c.G280A	p.V94M	169	0.101	3.856	5.647
	AITL5	PB (ND)	ORC2	2	201778717	201778717	-	A	splicing	NM_006190	c.1467-2->T		31	0.194	2.132	0.307
	AITL6	LN (RR; FFPE)	CTNND2	5	11110989	11110991	TTC	-	nonframeshift deletion	NM_001332	c.2442_2444del	p.814_815del	56	0.089	2.13	2.33
	AITL6	LN (RR; FFPE)	FOXC1	6	1611802	1611802	-	GGC	nonframeshift insertion	NM_001453	c.1122_1123insGGC	p.S374delinsSG	41	0.415	4.512	0.403
	AITL6	LN (RR; FFPE)	MUC17	7	100679847	100679847	A	C	nonsynonymous SNV	NM_001040105	c.A5150C	p.N1717T	182	0.027	2.084	2.386
	AITL6	skin lesion (RR)	FOXC1	6	1611802	1611802	-	GGC	nonframeshift insertion	NM_001453	c.1122_1123insGGC	p.S374delinsSG	34	0.324	3.218	0.266
	AITL6	skin lesion (RR)	BAIAP2L2	22	38482353	38482394	TGCGGGAGCGGGACTGGCCATCCCAGTACTCCGAGGGTGCTA	-	nonframeshift deletion	NM_025045	c.1322_1363del	p.441_455del	35	0.286	3.466	2.364
	AITL6	PB (RR)	BAIAP2L2	22	38482353	38482394	TGCGGGAGCGGGACTGGCCATCCCAGTACTCCGAGGGTGCTA	-	nonframeshift deletion	NM_025045	c.1322_1363del	p.441_455del	40	0.275	3.324	2.152
	AITL7	LN (ND)	CCDC30	1	43004938	43004938	C	T	nonsynonymous SNV	NM_001080850	c.C212T	p.A71V	67	0.104	1.033	6.252
	AITL7	LN (ND)	SELE	1	169696561	169696561	G	A	nonsynonymous SNV	NM_000450	c.C1574T	p.T525M	316	0.07	3.62	7.708
	AITL7	LN (ND)	GDF7	2	20870506	20870506	-	C	frameshift insertion	NM_182828	c.675dupC	p.R225fs	273	0.092	4.121	0.965
	AITL7	LN (ND)	DNMT3A	2	25457242	25457242	C	T	nonsynonymous SNV	NM_175629	c.G2645A	p.R882H	181	0.199	6.364	60
	AITL7	LN (ND)	XIRP2	2	168107653	168107653	T	C	nonsynonymous SNV	NM_152381	c.T9751C	p.S3251P	123	0.146	3.405	15.955
	AITL7	LN (ND)	ACSL3	2	223787546	223787546	T	A	nonsynonymous SNV	NM_004457	c.T1077A	p.D359E	120	0.05	1.036	4.638
	AITL7	LN (ND)	LTF	3	46497411	46497411	A	-	frameshift deletion	NM_002343	c.374delT	p.L125fs	815	0.161	21.126	60
	AITL7	LN (ND)	RHOA	3	49412973	49412973	C	A	nonsynonymous SNV	NM_001664	c.G50T	p.G17V	213	0.089	2.294	11.491
	AITL7	LN (ND)	RBM5	3	50155888	50155889	GA	-	frameshift deletion	NM_005778	c.2447_2448del	p.*816fs	271	0.066	2.239	0.104
	AITL7	LN (ND)	CRYBG3	3	97618093	97618093	C	T	nonsynonymous SNV	NM_153605	c.C7957T	p.R2653W	103	0.097	1.835	7.521
	AITL7	LN (ND)	IGSF10	3	151165736	151165736	C	A	nonsynonymous SNV	NM_178822	c.G2033T	p.G678V	160	0.106	3.033	12.44
	AITL7	LN (ND)	TNIK	3	170856145	170856145	T	-	frameshift deletion	NM_015028	c.1443delA	p.E481fs	190	0.137	3.283	11.216
	AITL7	LN (ND)	CPEB2	4	15005329	15005343	CCCGGACCTTCCACA	-	nonframeshift deletion	NM_182646	c.1032_1046del	p.344_349del	67	0.224	2.049	4.853
	AITL7	LN (ND)	EPHA5	4	66201769	66201769	C	T	nonsynonymous SNV	NM_004439	c.G2733A	p.M911I	191	0.188	6.342	60
	AITL7	LN (ND)	ARHGAP24	4	86643106	86643106	C	-	frameshift deletion	NM_001025616	c.249delC	p.F83fs	122	0.156	2.396	11.872
	AITL7	LN (ND)	TET2	4	106156030	106156030	-	TA	frameshift insertion	NM_001127208	c.931_932insTA	p.L311fs	146	0.219	8.678	60
	AITL7	LN (ND)	GRM6	5	178419032	178419032	C	T	nonsynonymous SNV	NM_000843	c.G557A	p.R186H	136	0.096	1.977	7.636
	AITL7	LN (ND)	ATXN1	6	16327128	16327128	T	C	nonsynonymous SNV	NM_000332	c.A1414G	p.I472V	227	0.172	6.134	60
	AITL7	LN (ND)	PCLO	7	82784383	82784383	C	T	nonsynonymous SNV	NM_033026	c.G1574A	p.G525D	146	0.075	1.444	6.366
	AITL7	LN (ND)	PLXNA4	7	131831420	131831420	C	T	nonsynonymous SNV	NM_020911	c.G4904A	p.R1635H	129	0.101	1.946	10.385
	AITL7	LN (ND)	CSMD1	8	2820777	2820777	C	T	nonsynonymous SNV	NM_033225	c.G9421A	p.G3141R	277	0.076	3.075	7.087
	AITL7	LN (ND)	FER1L6	8	125025683	125025683	G	C	nonsynonymous SNV	NM_001039112	c.G1834C	p.E612Q	60	0.267	3.878	60
	AITL7	LN (ND)	ZCCHC7	9	37305641	37305641	A	G	nonsynonymous SNV	NM_032226	c.A881G	p.H294R	189	0.101	2.914	13.26
	AITL7	LN (ND)	TACC2	10	123842422	123842422	A	G	nonsynonymous SNV	NM_206862	c.A407G	p.Q136R	278	0.094	4.403	12.371
	AITL7	LN (ND)	TTC17	11	43427497	43427497	G	A	nonsynonymous SNV	NM_018259	c.G1757A	p.R586Q	81	0.123	1.532	7.564
	AITL7	LN (ND)	PC	11	66639204	66639204	G	A	nonsynonymous SNV	NM_000920	c.C275T	p.P92L	226	0.164	6.551	15.955
	AITL7	LN (ND)	KRAS	12	25398251	25398251	A	C	nonsynonymous SNV	NM_033360	c.T68G	p.L23R	131	0.16	3.905	12.491
	AITL7	LN (ND)	KIF21A	12	39711965	39711965	G	T	nonsynonymous SNV	NM_017641	c.C3779A	p.P1260H	119	0.076	2.261	6.352
	AITL7	LN (ND)	KMT2D	12	49427408	49427408	C	T	nonsynonymous SNV	NM_003482	c.G11080A	p.G3694S	733	0.195	29.611	60
	AITL7	LN (ND)	ZFYVE1	14	73491045	73491045	G	A	nonsynonymous SNV	NM_021260	c.C172T	p.H58Y	387	0.101	4.998	14.841
	AITL7	LN (ND)	STARD9	15	42977659	42977676	CCCCATTGTGAGCTCCAG	-	nonframeshift deletion	NM_020759	c.3883_3900del	p.1295_1300del	752	0.021	2.342	5.117
	AITL7	LN (ND)	IDH2	15	90631838	90631838	C	T	nonsynonymous SNV	NM_002168	c.G515A	p.R172K	374	0.123	7.152	60
	AITL7	LN (ND)	NLRC3	16	3607672	3607672	G	T	nonsynonymous SNV	NM_178844	c.C2021A	p.A674E	407	0.098	5.526	12.131
	AITL7	LN (ND)	SEZ6L2	16	29888636	29888636	G	A	nonsynonymous SNV	NM_012410	c.C1655T	p.P552L	119	0.092	1.773	7.148
	AITL7	LN (ND)	CNGB1	16	57946847	57946847	C	A	nonsynonymous SNV	NM_001297	c.G2356T	p.A786S	267	0.213	11.303	60
	AITL7	LN (ND)	PIMREG	17	6350849	6350849	C	T	nonsynonymous SNV	NM_019013	c.C361T	p.R121W	79	0.114	1.986	6.448
	AITL7	LN (ND)	CHST9	18	24722692	24722692	A	C	nonsynonymous SNV	NM_031422	c.T82G	p.F28V	101	0.079	1.292	7.295
	AITL7	LN (ND)	MYT1	20	62839592	62839592	C	T	nonsynonymous SNV	NM_004535	c.C1043T	p.S348L	387	0.119	9.927	60
	AITL7	LN (ND)	RGL4	22	24034527	24034527	T	G	nonsynonymous SNV	NM_153615	c.T185G	p.I62S	180	0.078	2.197	10.605
	AITL7	LN (ND)	ENTHD1	22	40139900	40139900	T	G	nonsynonymous SNV	NM_152512	c.A1608C	p.K536N	142	0.085	2.004	7.474
	AITL7	PB (ND)	LRP8	1	53793512	53793514	GCA	-	nonframeshift deletion	NM_004631	c.71_73del	p.24_25del	47	0.128	2.276	1.385
	AITL8	LN (ND)	LCK	1	32741971	32741971	G	C	nonsynonymous SNV	NM_001042771	c.G665C	p.R222P	61	0.148	2.913	6.581
	AITL8	LN (ND)	BCL9	1	147086407	147086407	G	C	nonsynonymous SNV	NM_004326	c.G552C	p.M184I	66	0.091	2.125	6.125
	AITL8	LN (ND)	RPTN	1	152127891	152127891	T	G	nonsynonymous SNV	NM_001122965	c.A1684C	p.T562P	488	0.023	3.501	4.157
	AITL8	LN (ND)	F5	1	169510502	169510502	G	T	nonsynonymous SNV	NM_000130	c.C3826A	p.L1276I	329	0.033	2.904	3.167
	AITL8	LN (ND)	DNMT3A	2	25463242	25463242	A	C	nonsynonymous SNV	NM_175629	c.T2251G	p.F751V	136	0.154	6.993	14.913
	AITL8	LN (ND)	MAP2	2	210518000	210518000	G	A	nonsynonymous SNV	NM_002374	c.G106A	p.G36R	170	0.141	7.761	13.574
	AITL8	LN (ND)	FN1	2	216274737	216274737	A	T	nonsynonymous SNV	NM_212482	c.T2042A	p.L681H	295	0.105	9.384	11.962
	AITL8	LN (ND)	CTNNB1	3	41266136	41266136	T	C	nonsynonymous SNV	NM_001904	c.T133C	p.S45P	143	0.168	7.381	60
	AITL8	LN (ND)	RHOA	3	49412973	49412973	C	A	nonsynonymous SNV	NM_001664	c.G50T	p.G17V	199	0.136	2.822	15.955
	AITL8	LN (ND)	PLSCR2	3	146173151	146173151	G	A	stopgain	NM_001199979	c.C403T	p.R135X	95	0.095	2.96	8.844
	AITL8	LN (ND)	TET2	4	106180867	106180867	A	G	nonsynonymous SNV	NM_001127208	c.A3895G	p.K1299E	52	0.365	7.02	60
	AITL8	LN (ND)	CNPY3;CNPY3-GNMT	6	42897358	42897360	TGC	-	nonframeshift deletion	NM_006586	c.50_52del	p.17_18del	42	0.19	2.936	1.022
	AITL8	LN (ND)	THSD7A	7	11521579	11521579	T	C	nonsynonymous SNV	NM_015204	c.A1853G	p.D618G	109	0.11	4.63	10.901
	AITL8	LN (ND)	RP1L1	8	10470017	10470017	C	T	nonsynonymous SNV	NM_178857	c.G1591A	p.A531T	51	0.137	1.88	7.423
	AITL8	LN (ND)	ZFHX4	8	77768170	77768170	A	C	nonsynonymous SNV	NM_024721	c.A9013C	p.T3005P	122	0.131	6.004	14.463
	AITL8	LN (ND)	GPR20	8	142367321	142367321	G	A	nonsynonymous SNV	NM_005293	c.C703T	p.R235C	150	0.133	5.859	12.121
	AITL8	LN (ND)	GPT	8	145730470	145730470	C	A	nonsynonymous SNV	NM_005309	c.C451A	p.P151T	150	0.153	7.593	14.913
	AITL8	LN (ND)	PIP5K1B	9	71549921	71549921	G	T	nonsynonymous SNV	NM_003558	c.G1317T	p.L439F	49	0.163	2.757	6.271
	AITL8	LN (ND)	SLC5A8	12	101587493	101587493	G	A	nonsynonymous SNV	NM_145913	c.C602T	p.A201V	67	0.254	6.186	10.335
	AITL8	LN (ND)	NOS1	12	117703197	117703197	G	A	nonsynonymous SNV	NM_000620	c.C2060T	p.P687L	151	0.04	1.997	5.271
	AITL8	LN (ND)	ARR3	X	69497254	69497254	C	T	nonsynonymous SNV	NM_004312	c.C484T	p.R162W	59	0.119	2.344	6.334
	AITL8	LN (ND)	GPR174	X	78427274	78427274	A	C	nonsynonymous SNV	NM_032553	c.A770C	p.K257T	89	0.191	7.184	15.477
	AITL8	PB (ND)	ENAH	1	225707033	225707033	-	TCCAGGCGTTCCTGCCGC	nonframeshift insertion	NM_001008493	c.668_669insGCGGCAGGAACGCCTGGA	p.D223delinsERQERLD	62	0.081	1.713	4.545
	AITL8	PB (ND)	DNMT3A	2	25463242	25463242	A	C	nonsynonymous SNV	NM_175629	c.T2251G	p.F751V	119	0.042	1.751	4.109
	AITL8	PB (ND)	TET2	4	106180867	106180867	A	G	nonsynonymous SNV	NM_001127208	c.A3895G	p.K1299E	36	0.111	1.695	5.804
	AITL9	LN (RR)	FAM213B	1	2520363	2520363	G	A	nonsynonymous SNV	NM_152371	c.G553A	p.G185S	64	0.141	1.435	7.784
	AITL9	LN (RR)	WDR64	1	241912891	241912891	A	G	nonsynonymous SNV	NM_144625	c.A1607G	p.K536R	50	0.4	8.288	60
	AITL9	LN (RR)	FGFRL1	4	1019055	1019056	CA	-	frameshift deletion	NM_001004356	c.1435_1436del	p.H479fs	71	0.113	2.945	0.614
	AITL9	LN (RR)	TET2	4	106156666	106156666	G	T	stopgain	NM_001127208	c.G1567T	p.G523X	85	0.247	3.64	10.568
	AITL9	LN (RR)	TET2	4	106196537	106196537	C	T	stopgain	NM_001127208	c.C4870T	p.Q1624X	120	0.192	5.134	15.654
	AITL9	LN (RR)	THBS4	5	79335963	79335963	C	G	nonsynonymous SNV	NM_003248	c.C152G	p.T51R	44	0.205	1.001	8.001
	AITL9	LN (RR)	CAMK4	5	110819907	110819907	G	A	nonsynonymous SNV	NM_001744	c.G1165A	p.G389R	69	0.174	3.652	10.497
	AITL9	LN (RR)	F2	11	46748272	46748272	C	T	stopgain	NM_000506	c.C1015T	p.R339X	150	0.22	5.532	14.301
	AITL9	LN (RR)	MAP3K9	14	71275774	71275776	CCT	-	nonframeshift deletion	NM_033141	c.113_115del	p.38_39del	49	0.143	2.653	0.381
	AITL9	LN (RR)	PPM1D	17	58740665	58740665	C	T	stopgain	NM_003620	c.C1570T	p.Q524X	28	0.25	2.252	9.315
	AITL9	LN (RR)	CAMSAP3	19	7682774	7682774	C	T	nonsynonymous SNV	NM_001080429	c.C3662T	p.T1221M	81	0.259	4.338	12.534
	AITL9	LN (RR)	CC2D1A	19	14037821	14037821	A	G	nonsynonymous SNV	NM_017721	c.A2156G	p.N719S	165	0.055	2.853	6.076
	AITL9	LN (RR)	NCOA3	20	46264880	46264880	A	G	nonsynonymous SNV	NM_181659	c.A1750G	p.M584V	74	0.216	3.19	60
	AITL9	PB (RR)	FAM213B	1	2520363	2520363	G	A	nonsynonymous SNV	NM_152371	c.G553A	p.G185S	89	0.236	3.829	13.274
	AITL9	PB (RR)	WDR64	1	241912891	241912891	A	G	nonsynonymous SNV	NM_144625	c.A1607G	p.K536R	56	0.214	3.978	11.82
	AITL9	PB (RR)	FGFRL1	4	1019055	1019056	CA	-	frameshift deletion	NM_001004356	c.1435_1436del	p.H479fs	77	0.078	2.065	0.212
	AITL9	PB (RR)	TET2	4	106156666	106156666	G	T	stopgain	NM_001127208	c.G1567T	p.G523X	63	0.206	2.37	7.528
	AITL9	PB (RR)	TET2	4	106196537	106196537	C	T	stopgain	NM_001127208	c.C4870T	p.Q1624X	90	0.267	7.454	60
	AITL9	PB (RR)	CAMK4	5	110819907	110819907	G	A	nonsynonymous SNV	NM_001744	c.G1165A	p.G389R	62	0.177	3.597	10.194
	AITL9	PB (RR)	F2	11	46748272	46748272	C	T	stopgain	NM_000506	c.C1015T	p.R339X	117	0.188	3.857	12.09
	AITL9	PB (RR)	PPM1D	17	58740665	58740665	C	T	stopgain	NM_003620	c.C1570T	p.Q524X	41	0.146	1.241	7.724
	AITL9	PB (RR)	CAMSAP3	19	7682774	7682774	C	T	nonsynonymous SNV	NM_001080429	c.C3662T	p.T1221M	76	0.237	3.849	10.124
	AITL9	PB (RR)	CACNA1A	19	13411469	13411469	T	C	nonsynonymous SNV	NM_001127221	c.A2177G	p.D726G	67	0.075	1.376	4.759
	AITL9	PB (RR)	NCOA3	20	46264880	46264880	A	G	nonsynonymous SNV	NM_181659	c.A1750G	p.M584V	70	0.2	2.96	15.256
	AITL10	LN (ND)	GPR88	1	101005471	101005471	G	A	nonsynonymous SNV	NM_022049	c.G949A	p.V317M	97	0.072	1.81	4.145
	AITL10	LN (ND)	ARF1	1	228285115	228285123	TCCGGCCCC	-	nonframeshift deletion	NM_001024227	c.221_229del	p.74_77del	255	0.043	3.397	6.521
	AITL10	LN (ND)	MYL1	2	211179766	211179766	T	-	frameshift deletion	NM_079420	c.1delA	p.M1fs	228	0.048	2.052	0.261
	AITL10	LN (ND)	SLC4A3	2	220500455	220500455	C	T	nonsynonymous SNV	NM_005070	c.C2033T	p.T678M	128	0.078	1.6	7.371
	AITL10	LN (ND)	USP4	3	49349907	49349907	-	A	stopgain	NM_001251877	c.834dupT	p.E279_M280delinsX	169	0.089	2.816	1.445
	AITL10	LN (ND)	RHOA	3	49399980	49399982	CTT	-	nonframeshift deletion	NM_001664	c.355_357del	p.119_119del	169	0.071	3.294	7.335
	AITL10	LN (ND)	ROBO2	3	77645776	77645776	G	A	nonsynonymous SNV	NM_001290040	c.G2741A	p.R914H	61	0.082	1.226	6.202
	AITL10	LN (ND)	SLITRK3	3	164907930	164907930	T	A	nonsynonymous SNV	NM_014926	c.A689T	p.E230V	130	0.046	1.478	7.223
	AITL10	LN (ND)	TET2	4	106156758	106156758	-	CCCC	frameshift insertion	NM_001127208	c.1659_1660insCCCC	p.V553fs	207	0.068	2.201	7.416
	AITL10	LN (ND)	TET2	4	106190882	106190882	A	G	nonsynonymous SNV	NM_001127208	c.A4160G	p.N1387S	197	0.096	3.99	11.613
	AITL10	LN (ND)	ANK2	4	114278522	114278522	T	A	nonsynonymous SNV	NM_001148	c.T8748A	p.N2916K	99	0.071	1.327	6.635
	AITL10	LN (ND)	PCDH1	5	141244863	141244863	C	T	nonsynonymous SNV	NM_002587	c.G1033A	p.V345M	165	0.055	1.935	7.527
	AITL10	LN (ND)	FYN	6	112025223	112025223	G	A	nonsynonymous SNV	NM_002037	c.C526T	p.R176C	137	0.088	2.406	8.7
	AITL10	LN (ND)	MYB	6	135516989	135516989	A	C	nonsynonymous SNV	NM_001130173	c.A1052C	p.H351P	188	0.043	2.132	6.163
	AITL10	LN (ND)	CCDC129	7	31683061	31683061	G	C	nonsynonymous SNV	NM_194300	c.G2077C	p.A693P	162	0.043	1.293	6.874
	AITL10	LN (ND)	PSMC2	7	102988162	102988162	C	-	frameshift deletion	NM_002803	c.4delC	p.P2fs	263	0.076	3.463	7.299
	AITL10	LN (ND)	GIMAP2	7	150389682	150389682	C	T	nonsynonymous SNV	NM_015660	c.C308T	p.A103V	241	0.158	8.739	60
	AITL10	LN (ND)	TMEM246	9	104239338	104239338	G	A	nonsynonymous SNV	NM_032342	c.C37T	p.R13W	132	0.121	3.466	6.714
	AITL10	LN (ND)	CREM	10	35456688	35456688	G	A	nonsynonymous SNV	NM_001267564	c.G35A	p.R12H	106	0.104	2.142	6.507
	AITL10	LN (ND)	ZMIZ1	10	80961400	80961400	T	C	nonsynonymous SNV	NM_020338	c.T11C	p.M4T	199	0.111	4.851	15.955
	AITL10	LN (ND)	TLL2	10	98173000	98173000	G	A	nonsynonymous SNV	NM_012465	c.C997T	p.R333W	128	0.07	2.849	7.279
	AITL10	LN (ND)	BBOX1	11	27148885	27148885	G	A	nonsynonymous SNV	NM_003986	c.G1049A	p.R350H	171	0.099	4.761	15.176
	AITL10	LN (ND)	SLC22A9	11	63175629	63175629	C	T	nonsynonymous SNV	NM_080866	c.C1334T	p.A445V	116	0.164	4.126	7.86
	AITL10	LN (ND)	SCYL1	11	65303487	65303487	C	T	nonsynonymous SNV	NM_020680	c.C1450T	p.R484W	197	0.041	1.637	5.375
	AITL10	LN (ND)	KDM4E	11	94760037	94760037	G	A	nonsynonymous SNV	NM_001161630	c.G1316A	p.R439H	186	0.048	2.369	5.334
	AITL10	LN (ND)	ABCG4	11	119031791	119031791	G	A	nonsynonymous SNV	NM_022169	c.G1916A	p.R639H	90	0.122	2.589	9.55
	AITL10	LN (ND)	SPERT	13	46287491	46287491	G	A	nonsynonymous SNV	NM_152719	c.G331A	p.D111N	183	0.066	2.818	8.905
	AITL10	LN (ND)	MAP1A	15	43821110	43821110	G	A	nonsynonymous SNV	NM_002373	c.G7439A	p.R2480H	208	0.135	7.205	60
	AITL10	LN (ND)	ADAMTSL3	15	84652039	84652039	C	G	nonsynonymous SNV	NM_207517	c.C3659G	p.P1220R	292	0.086	5.563	60
	AITL10	LN (ND)	CPNE2	16	57180108	57180108	G	A	nonsynonymous SNV	NM_152727	c.G1414A	p.V472M	107	0.056	2.027	5.36
	AITL10	LN (ND)	EPG5	18	43534576	43534576	C	A	nonsynonymous SNV	NM_020964	c.G792T	p.E264D	151	0.06	1.548	4.982
	AITL10	LN (ND)	MISP	19	757262	757262	C	T	nonsynonymous SNV	NM_173481	c.C316T	p.R106C	119	0.21	6.514	15.353
	AITL10	LN (ND)	PSPN	19	6375600	6375600	C	T	nonsynonymous SNV	NM_004158	c.G176A	p.R59H	92	0.098	1.521	6.911
	AITL10	LN (ND)	PRR12	19	50100438	50100438	C	T	nonsynonymous SNV	NM_020719	c.C2846T	p.T949I	89	0.135	2.462	9.319
	AITL10	LN (ND)	MYH14	19	50812434	50812434	G	A	nonsynonymous SNV	NM_001077186	c.G5861A	p.R1954Q	93	0.118	2.587	9.907
	AITL10	LN (ND)	PEG3	19	57325959	57325962	CATT	-	frameshift deletion	NM_006210	c.3848_3851del	p.E1283fs	221	0.045	2.517	6.922
	AITL10	LN (ND)	FOXS1	20	30432958	30432958	G	A	nonsynonymous SNV	NM_004118	c.C388T	p.R130C	84	0.143	2.877	10.735
	AITL10	LN (ND)	NOL4L	20	31043959	31043959	G	A	nonsynonymous SNV	NM_080616	c.C349T	p.R117W	239	0.105	6.226	11.113
	AITL10	LN (ND)	NHSL2	X	71359233	71359233	C	T	nonsynonymous SNV	NM_001013627	c.C1835T	p.S612L	128	0.328	10.222	60
	AITL10	LN (ND)	STAG2	X	123220441	123220441	G	A	nonsynonymous SNV	NM_001042749	c.G3098A	p.R1033Q	55	0.327	6.369	60
	AITL10	PB (ND)	ANGPTL7	1	11254673	11254673	G	T	nonsynonymous SNV	NM_021146	c.G828T	p.K276N	131	0.137	1.646	11.313
	AITL10	PB (ND)	TRIM62	1	33623907	33623907	G	A	nonsynonymous SNV	NM_018207	c.C824T	p.T275I	179	0.101	2.272	11.295
	AITL10	PB (ND)	GPR88	1	101005471	101005471	G	A	nonsynonymous SNV	NM_022049	c.G949A	p.V317M	80	0.1	2.576	3.753
	AITL10	PB (ND)	GREB1	2	11778031	11778031	C	A	nonsynonymous SNV	NM_014668	c.C5536A	p.L1846M	120	0.092	1.348	10.437
	AITL10	PB (ND)	GIMAP2	7	150389682	150389682	C	T	nonsynonymous SNV	NM_015660	c.C308T	p.A103V	217	0.037	1.637	6.364
	AITL10	PB (ND)	FNTA	8	42932483	42932483	G	A	nonsynonymous SNV	NM_002027	c.G758A	p.R253H	61	0.164	2.222	10.101
	AITL10	PB (ND)	ODF2	9	131245096	131245096	G	A	nonsynonymous SNV	NM_153437	c.G860A	p.R287H	123	0.171	3.513	13.082
	AITL10	PB (ND)	SCYL1	11	65303487	65303487	C	T	nonsynonymous SNV	NM_020680	c.C1450T	p.R484W	168	0.036	1.462	4.587
	AITL10	PB (ND)	FEZ1	11	125325972	125325972	G	A	nonsynonymous SNV	NM_005103	c.C698T	p.T233I	140	0.121	2.541	9.2
	AITL10	PB (ND)	E2F7	12	77440094	77440094	G	A	nonsynonymous SNV	NM_203394	c.C553T	p.R185C	142	0.113	2.801	11.372
	AITL10	PB (ND)	ZIC2	13	100635008	100635010	CCA	-	nonframeshift deletion	NM_007129	c.690_692del	p.230_231del	191	0.052	2.259	1.558
	AITL10	PB (ND)	GCNT3	15	59910830	59910830	C	-	frameshift deletion	NM_004751	c.393delC	p.F131fs	147	0.109	3.128	11.762
	AITL10	PB (ND)	CACNA1H	16	1270119	1270119	C	T	nonsynonymous SNV	NM_021098	c.C6187T	p.R2063W	81	0.099	1.06	6.604
	AITL10	PB (ND)	MYH2	17	10428348	10428348	C	T	nonsynonymous SNV	NM_017534	c.G4697A	p.R1566H	176	0.068	1.55	5.718
	AITL10	PB (ND)	MISP	19	757262	757262	C	T	nonsynonymous SNV	NM_173481	c.C316T	p.R106C	110	0.073	2.053	6.059
	AITL10	PB (ND)	PPFIA3	19	49633284	49633284	G	A	nonsynonymous SNV	NM_003660	c.G617A	p.R206Q	98	0.082	1.405	6.8
	AITL10	PB (ND)	MYH14	19	50812434	50812434	G	A	nonsynonymous SNV	NM_001077186	c.G5861A	p.R1954Q	74	0.068	1.234	5.237
	AITL10	PB (ND)	PEG3	19	57325959	57325962	CATT	-	frameshift deletion	NM_006210	c.3848_3851del	p.E1283fs	185	0.027	1.211	4.751
	AITL10	PB (ND)	RPRD1B	20	36685936	36685936	A	G	nonsynonymous SNV	NM_021215	c.A418G	p.T140A	55	0.164	2.389	8.647
	AITL10	PB (ND)	NHS	X	17750141	17750141	C	T	stopgain	NM_198270	c.C4450T	p.R1484X	54	0.296	2.418	15.654
	AITL10	PB (ND)	NHSL2	X	71359233	71359233	C	T	nonsynonymous SNV	NM_001013627	c.C1835T	p.S612L	123	0.065	1.091	5.834
	AITL10	PB (ND)	STAG2	X	123220441	123220441	G	A	nonsynonymous SNV	NM_001042749	c.G3098A	p.R1033Q	51	0.078	1.348	4.818
	AITL10	PB (ND)	UTY	Y	15438177	15438177	G	A	nonsynonymous SNV	NM_182660	c.C2597T	p.P866L	143	0.273	8.595	60
	AITL11	LN (RR)	DNMT3A	2	25462078	25462078	G	C	nonsynonymous SNV	NM_175629	c.C2329G	p.P777A	67	0.179	NA	11.852
	AITL11	LN (RR)	CD28	2	204599556	204599556	C	T	nonsynonymous SNV	NM_006139	c.C584T	p.T195I	88	0.114	NA	9.492
	AITL11	LN (RR)	RHOA	3	49412973	49412973	C	A	nonsynonymous SNV	NM_001664	c.G50T	p.G17V	100	0.12	NA	11.117
	AITL11	LN (RR)	AADAC	3	151542524	151542524	C	T	nonsynonymous SNV	NM_001086	c.C505T	p.R169C	53	0.132	NA	6.174
	AITL11	LN (RR)	CLCN2	3	184075047	184075047	A	-	frameshift deletion	NM_004366	c.906delT	p.I302fs	192	0.146	NA	11.155
	AITL11	LN (RR)	TET2	4	106157119	106157119	C	T	stopgain	NM_001127208	c.C2020T	p.Q674X	95	0.232	NA	60
	AITL11	LN (RR)	TET2	4	106164085	106164085	G	A	splicing	NM_001127208	c.3594+1G>A		64	0.266	NA	60
	AITL11	LN (RR)	TRAM1L1	4	118006495	118006495	T	C	nonsynonymous SNV	NM_152402	c.A55G	p.I19V	151	0.093	NA	11.164
	AITL11	LN (RR)	TRIO	5	14358329	14358329	G	A	nonsynonymous SNV	NM_007118	c.G2089A	p.D697N	67	0.164	NA	9.175
	AITL11	LN (RR)	FYB	5	39203085	39203085	C	G	nonsynonymous SNV	NM_001243093	c.G8C	p.G3A	67	0.119	NA	7.895
	AITL11	LN (RR)	C2	6	31901510	31901510	G	A	nonsynonymous SNV	NM_000063	c.G566A	p.R189Q	81	0.284	NA	14.321
	AITL11	LN (RR)	MLIP	6	54002104	54002104	C	T	nonsynonymous SNV	NM_001281746	c.C1204T	p.R402W	103	0.262	NA	60
	AITL11	LN (RR)	GDF10	10	48428868	48428868	G	A	nonsynonymous SNV	NM_004962	c.C1018T	p.R340C	97	0.093	NA	7.674
	AITL11	LN (RR)	PAPLN	14	73732119	73732119	G	A	nonsynonymous SNV	NM_173462	c.G3086A	p.S1029N	97	0.196	NA	14.612
	AITL11	LN (RR)	CCDC94	19	4251074	4251074	G	C	nonsynonymous SNV	NM_018074	c.G176C	p.R59P	133	0.053	NA	5.581
	AITL11	LN (RR)	SUGP2	19	19141759	19141759	C	T	splicing	NM_001017392	c.121+1G>A		77	0.091	NA	6.743
	AITL11	LN (RR)	NSDHL	X	152018963	152018963	G	A	nonsynonymous SNV	NM_015922	c.G263A	p.R88Q	167	0.168	NA	15.654
	AITL11	PB (RR)	DNMT3A	2	25462078	25462078	G	C	nonsynonymous SNV	NM_175629	c.C2329G	p.P777A	98	0.041	NA	4.014
	AITL11	PB (RR)	CD28	2	204599556	204599556	C	T	nonsynonymous SNV	NM_006139	c.C584T	p.T195I	90	0.056	NA	5.341
	AITL11	PB (RR)	RHOA	3	49412973	49412973	C	A	nonsynonymous SNV	NM_001664	c.G50T	p.G17V	109	0.046	NA	4.359
	AITL11	PB (RR)	CLCN2	3	184075047	184075047	A	-	frameshift deletion	NM_004366	c.906delT	p.I302fs	175	0.109	NA	6.947
	AITL11	PB (RR)	TRAM1L1	4	118006495	118006495	T	C	nonsynonymous SNV	NM_152402	c.A55G	p.I19V	145	0.062	NA	7.545
	AITL11	PB (RR)	PPIC	5	122359641	122359641	T	C	nonsynonymous SNV	NM_000943	c.A568G	p.N190D	142	0.063	NA	7.907
	AITL11	PB (RR)	C2	6	31901510	31901510	G	A	nonsynonymous SNV	NM_000063	c.G566A	p.R189Q	72	0.069	NA	4.101
	AITL11	PB (RR)	MLIP	6	54002104	54002104	C	T	nonsynonymous SNV	NM_001281746	c.C1204T	p.R402W	81	0.123	NA	12.97
	AITL11	PB (RR)	PAPLN	14	73732119	73732119	G	A	nonsynonymous SNV	NM_173462	c.G3086A	p.S1029N	70	0.057	NA	4.213
	AITL11	PB (RR)	NSDHL	X	152018963	152018963	G	A	nonsynonymous SNV	NM_015922	c.G263A	p.R88Q	186	0.048	NA	5.562
	AITL12	LN (RR)	C4BPB	1	207262912	207262912	G	-	frameshift deletion	NM_000716	c.36delG	p.A12fs	203	0.059	NA	5.397
	AITL12	LN (RR)	ARHGAP25	2	69015008	69015008	A	G	nonsynonymous SNV	NM_001007231	c.A386G	p.Y129C	172	0.076	NA	8.516
	AITL12	LN (RR)	TET2	4	106156423	106156423	-	AC	frameshift insertion	NM_001127208	c.1324_1325insAC	p.N442fs	179	0.184	NA	60
	AITL12	LN (RR)	VCAN	5	82832990	82832995	GAAGAA	-	nonframeshift deletion	NM_004385	c.4168_4173del	p.1390_1391del	42	0.548	NA	60
	AITL12	LN (RR)	ZSCAN21	7	99661972	99661972	A	T	nonsynonymous SNV	NM_145914	c.A1154T	p.E385V	244	0.127	NA	60
	AITL12	LN (RR)	LRP1	12	57588864	57588864	C	T	nonsynonymous SNV	NM_002332	c.C8288T	p.S2763L	142	0.099	NA	8.322
	AITL12	LN (RR)	PHF11;SETDB2-PHF11	13	50102740	50102740	-	T	frameshift insertion	NM_001040443	c.936dupT	p.S312fs	86	0.081	NA	4.627
	AITL12	LN (RR)	MPG	16	129471	129512	GCAGCCACACAGCTCGTCCGACGCAGCCCAGGCACCTGCAGA	-	nonframeshift deletion	NM_002434	c.87_128del	p.29_43del	197	0.107	NA	8.172
	AITL12	PB (RR)	ARHGAP25	2	69015008	69015008	A	G	nonsynonymous SNV	NM_001007231	c.A386G	p.Y129C	153	0.052	NA	6.773
	AITL12	PB (RR)	TET2	4	106156423	106156423	-	AC	frameshift insertion	NM_001127208	c.1324_1325insAC	p.N442fs	167	0.09	NA	10.451
	AITL12	PB (RR)	ZSCAN21	7	99661972	99661972	A	T	nonsynonymous SNV	NM_145914	c.A1154T	p.E385V	186	0.065	NA	10.012
	AITL12	PB (RR)	OR5M11	11	56310178	56310178	G	A	nonsynonymous SNV	NM_001005245	c.C556T	p.L186F	83	0.084	NA	6.869
	AITL12	PB (RR)	MPG	16	129471	129512	GCAGCCACACAGCTCGTCCGACGCAGCCCAGGCACCTGCAGA	-	nonframeshift deletion	NM_002434	c.87_128del	p.29_43del	159	0.126	NA	9.159
	FTCL1	LN (ND)	PDE11A	2	178936707	178936707	C	T	nonsynonymous SNV	NM_016953	c.G458A	p.R153Q	125	0.048	1.854	5.115
	FTCL1	LN (ND)	ZC3HAV1	7	138749675	138749675	C	T	nonsynonymous SNV	NM_020119	c.G1943A	p.G648E	76	0.079	1.55	6.428
	FTCL1	LN (ND)	CASP5	11	104879687	104879687	T	-	frameshift deletion	NM_004347	c.28delA	p.R10fs	69	0.116	2.08	0.427
	FTCL1	PB (ND)	GCC2	2	109092080	109092080	A	C	nonsynonymous SNV	NM_181453	c.A2950C	p.S984R	41	0.122	1.164	5.808
	FTCL1	PB (ND)	POU6F2	7	39379288	39379290	CAG	-	nonframeshift deletion	NM_007252	c.559_561del	p.187_187del	131	0.076	3.286	1.253
	FTCL1	PB (ND)	SCARA5	8	27779576	27779576	G	A	nonsynonymous SNV	NM_173833	c.C428T	p.A143V	83	0.084	2.345	3.582
	FTCL1	PB (ND)	MKI67	10	129905112	129905113	TG	-	frameshift deletion	NM_002417	c.4991_4992del	p.T1664fs	251	0.04	2.749	1.283
	FTCL1	PB (ND)	CASP5	11	104879687	104879687	T	-	frameshift deletion	NM_004347	c.28delA	p.R10fs	68	0.118	2.097	0.569
	PTCL1	LN (ND)	SAMD11	1	871207	871207	G	C	nonsynonymous SNV	NM_152486	c.G361C	p.V121L	83	0.41	11.644	60
	PTCL1	LN (ND)	CFAP74	1	1922389	1922389	C	T	nonsynonymous SNV	NM_001304360	c.G7A	p.D3N	74	0.297	5.272	15.955
	PTCL1	LN (ND)	SLC9A1	1	27434357	27434357	C	T	splicing	NM_003047	c.1065-1G>A		247	0.032	2.129	3.339
	PTCL1	LN (ND)	CSMD2	1	34023469	34023469	C	T	nonsynonymous SNV	NM_001281956	c.G8608A	p.A2870T	130	0.338	16.699	60
	PTCL1	LN (ND)	BEND5	1	49242353	49242353	G	T	nonsynonymous SNV	NM_024603	c.C151A	p.P51T	58	0.448	7.282	60
	PTCL1	LN (ND)	LDLRAD1	1	54476024	54476024	A	G	nonsynonymous SNV	NM_001010978	c.T400C	p.W134R	86	0.326	7.402	60
	PTCL1	LN (ND)	DNAJC6	1	65878660	65878660	T	A	nonsynonymous SNV	NM_014787	c.T2694A	p.N898K	44	0.455	6.905	60
	PTCL1	LN (ND)	CLCC1	1	109479977	109479977	C	T	nonsynonymous SNV	NM_001048210	c.G1105A	p.E369K	77	0.078	1.549	4.242
	PTCL1	LN (ND)	CRNN	1	152382845	152382845	G	A	nonsynonymous SNV	NM_016190	c.C713T	p.A238V	63	0.492	9.254	60
	PTCL1	LN (ND)	ZBTB7B	1	154987691	154987697	CCTCCCA	-	frameshift deletion	NM_001256455	c.555_561del	p.P185fs	157	0.076	2.833	7.506
	PTCL1	LN (ND)	FCGR2A	1	161475325	161475325	C	G	nonsynonymous SNV	NM_001136219	c.C68G	p.T23R	102	0.304	9.271	60
	PTCL1	LN (ND)	CACNA1E	1	181701707	181701707	C	T	stopgain	NM_000721	c.C2485T	p.R829X	49	0.367	7.081	15.955
	PTCL1	LN (ND)	NPL	1	182787777	182787777	G	C	nonsynonymous SNV	NM_030769	c.G559C	p.D187H	110	0.391	14.581	60
	PTCL1	LN (ND)	SMG7	1	183522194	183522194	G	A	nonsynonymous SNV	NM_201569	c.G3395A	p.R1132K	159	0.082	3.043	9.266
	PTCL1	LN (ND)	TLR5	1	223285546	223285546	A	T	nonsynonymous SNV	NM_003268	c.T828A	p.D276E	136	0.037	1.162	4.03
	PTCL1	LN (ND)	ACTN2	1	236918369	236918369	G	A	nonsynonymous SNV	NM_001103	c.G2025A	p.M675I	160	0.106	4.743	10.407
	PTCL1	LN (ND)	KCNS3	2	18113188	18113188	C	T	nonsynonymous SNV	NM_002252	c.C913T	p.R305W	163	0.086	3.871	11.852
	PTCL1	LN (ND)	LTBP1	2	33173961	33173961	C	T	nonsynonymous SNV	NM_206943	c.C514T	p.R172W	91	0.253	7.263	12.319
	PTCL1	LN (ND)	USP34	2	61515989	61515989	G	T	stopgain	NM_014709	c.C4572A	p.C1524X	56	0.393	5.694	60
	PTCL1	LN (ND)	SPR	2	73118540	73118540	A	T	nonsynonymous SNV	NM_003124	c.A660T	p.K220N	114	0.263	5.688	60
	PTCL1	LN (ND)	SCN3A	2	165956867	165956867	C	T	nonsynonymous SNV	NM_006922	c.G3911A	p.R1304Q	97	0.588	15.819	60
	PTCL1	LN (ND)	XIRP2	2	168103894	168103894	A	T	nonsynonymous SNV	NM_152381	c.A5992T	p.S1998C	125	0.304	8.982	60
	PTCL1	LN (ND)	FSIP2	2	186658438	186658438	C	T	nonsynonymous SNV	NM_173651	c.C6575T	p.T2192M	64	0.172	2.213	0.185
	PTCL1	LN (ND)	SETD5	3	9485003	9485003	G	T	nonsynonymous SNV	NM_001080517	c.G1089T	p.M363I	41	0.634	8.774	60
	PTCL1	LN (ND)	KALRN	3	123946905	123946905	G	A	nonsynonymous SNV	NM_001024660	c.G136A	p.V46M	130	0.392	19.397	60
	PTCL1	LN (ND)	TRIM42	3	140401711	140401711	G	A	nonsynonymous SNV	NM_152616	c.G749A	p.R250H	244	0.336	28.889	60
	PTCL1	LN (ND)	CPEB2	4	15005329	15005343	CCCGGACCTTCCACA	-	nonframeshift deletion	NM_182646	c.1032_1046del	p.344_349del	31	0.452	4.116	7.139
	PTCL1	LN (ND)	ADAMTS3	4	73181604	73181604	G	T	nonsynonymous SNV	NM_014243	c.C1570A	p.L524I	97	0.33	10.618	60
	PTCL1	LN (ND)	MTTP	4	100518239	100518239	C	T	nonsynonymous SNV	NM_000253	c.C925T	p.R309W	113	0.389	12.972	60
	PTCL1	LN (ND)	SYNPO2	4	119978924	119978924	G	A	nonsynonymous SNV	NM_133477	c.G3621A	p.M1207I	119	0.361	10.571	60
	PTCL1	LN (ND)	FAT4	4	126242659	126242659	G	A	nonsynonymous SNV	NM_024582	c.G5093A	p.R1698Q	92	0.348	9.733	60
	PTCL1	LN (ND)	MARCHF1	4	164507068	164507068	C	T	nonsynonymous SNV	NM_001166373	c.G256A	p.E86K	63	0.206	3.766	10.311
	PTCL1	LN (ND)	ARHGEF28	5	73188033	73188033	C	T	nonsynonymous SNV	NM_001080479	c.C3544T	p.R1182W	68	0.353	7.029	60
	PTCL1	LN (ND)	F2RL2	5	75913672	75913672	C	T	nonsynonymous SNV	NM_004101	c.G860A	p.R287Q	71	0.338	6.662	15.256
	PTCL1	LN (ND)	VDAC1	5	133311592	133311592	C	A	nonsynonymous SNV	NM_003374	c.G672T	p.K224N	191	0.387	22.54	60
	PTCL1	LN (ND)	TRPC7	5	135692429	135692429	C	T	nonsynonymous SNV	NM_020389	c.G647A	p.R216H	289	0.311	28.595	60
	PTCL1	LN (ND)	GALNT10	5	153760082	153760082	G	C	nonsynonymous SNV	NM_198321	c.G829C	p.E277Q	357	0.305	35.739	60
	PTCL1	LN (ND)	RING1	6	33176669	33176669	A	G	nonsynonymous SNV	NM_002931	c.A70G	p.T24A	237	0.122	6.954	60
	PTCL1	LN (ND)	RNF8	6	37336625	37336625	T	A	nonsynonymous SNV	NM_003958	c.T606A	p.N202K	69	0.652	20.89	60
	PTCL1	LN (ND)	LRRC1	6	53778695	53778695	A	G	nonsynonymous SNV	NM_018214	c.A1034G	p.N345S	107	0.598	26.767	60
	PTCL1	LN (ND)	COL9A1	6	70990520	70990520	C	T	nonsynonymous SNV	NM_001851	c.G970A	p.A324T	150	0.36	16.701	60
	PTCL1	LN (ND)	FILIP1	6	76023825	76023825	A	T	nonsynonymous SNV	NM_015687	c.T1723A	p.L575M	25	0.48	1.893	60
	PTCL1	LN (ND)	DLL1	6	170594120	170594120	C	T	nonsynonymous SNV	NM_005618	c.G1136A	p.G379D	56	0.125	2.249	6.097
	PTCL1	LN (ND)	THSD7A	7	11452378	11452378	T	C	nonsynonymous SNV	NM_015204	c.A3587G	p.Q1196R	151	0.199	7.962	60
	PTCL1	LN (ND)	COL1A2	7	94054471	94054471	C	T	nonsynonymous SNV	NM_000089	c.C2716T	p.R906C	49	0.327	5.528	12.369
	PTCL1	LN (ND)	FEZF1	7	121944379	121944379	G	A	nonsynonymous SNV	NM_001024613	c.C113T	p.A38V	160	0.087	3.358	11.14
	PTCL1	LN (ND)	RP1L1	8	10480573	10480573	C	A	nonsynonymous SNV	NM_178857	c.G139T	p.A47S	113	0.062	1.711	4.34
	PTCL1	LN (ND)	TEX15	8	30704853	30704853	C	T	nonsynonymous SNV	NM_001350162	c.G2830A	p.D944N	46	0.261	4.32	15.955
	PTCL1	LN (ND)	WDR97	8	145170881	145170881	C	T	nonsynonymous SNV	NM_001316309	c.C4631T	p.P1544L	31	0.355	3.944	7.78
	PTCL1	LN (ND)	IZUMO3	9	24544976	24544976	C	T	nonsynonymous SNV	NM_001271706	c.G385A	p.E129K	38	0.342	4.132	11.611
	PTCL1	LN (ND)	DHTKD1	10	12123498	12123498	C	T	nonsynonymous SNV	NM_018706	c.C182T	p.T61I	100	0.16	4.165	9.882
	PTCL1	LN (ND)	MAT1A	10	82033607	82033607	T	G	nonsynonymous SNV	NM_000429	c.A1118C	p.K373T	182	0.242	17.428	60
	PTCL1	LN (ND)	ANKRD1	10	92677557	92677557	A	T	nonsynonymous SNV	NM_014391	c.T484A	p.L162M	55	0.545	14.041	60
	PTCL1	LN (ND)	SYT7	11	61314724	61314724	C	T	nonsynonymous SNV	NM_001300773	c.G272A	p.S91N	95	0.4	12.761	60
	PTCL1	LN (ND)	MTMR2	11	95569354	95569354	C	T	stopgain	NM_016156	c.G1728A	p.W576X	546	0.077	8.724	9.781
	PTCL1	LN (ND)	PGR	11	100998522	100998522	G	A	nonsynonymous SNV	NM_000926	c.C1280T	p.P427L	71	0.352	7.047	60
	PTCL1	LN (ND)	NCKAP1L	12	54910060	54910060	G	T	stopgain	NM_005337	c.G979T	p.E327X	90	0.067	1.542	5.668
	PTCL1	LN (ND)	SRGAP1	12	64458916	64458916	C	T	stopgain	NM_020762	c.C1042T	p.Q348X	82	0.293	7.769	10.699
	PTCL1	LN (ND)	MYRFL	12	70351672	70351672	G	A	nonsynonymous SNV	NM_182530	c.G2521A	p.G841R	44	0.273	3.089	12.497
	PTCL1	LN (ND)	SLITRK5	13	88328988	88328988	C	T	stopgain	NM_015567	c.C1345T	p.Q449X	126	0.111	4.902	10.965
	PTCL1	LN (ND)	PRKD1	14	30135382	30135382	G	A	nonsynonymous SNV	NM_002742	c.C436T	p.P146S	83	0.133	2.59	11.633
	PTCL1	LN (ND)	OCA2	15	28326956	28326956	G	A	nonsynonymous SNV	NM_000275	c.C65T	p.T22M	83	0.386	12.405	60
	PTCL1	LN (ND)	OTUD7A	15	31795902	31795902	C	T	nonsynonymous SNV	NM_130901	c.G992A	p.G331D	105	0.076	2.165	3.949
	PTCL1	LN (ND)	VPS13C	15	62219311	62219311	C	A	nonsynonymous SNV	NM_017684	c.G6366T	p.K2122N	74	0.081	2.108	3.579
	PTCL1	LN (ND)	AGBL1	15	86800114	86800114	G	A	nonsynonymous SNV	NM_152336	c.G766A	p.V256I	114	0.035	1.246	4.066
	PTCL1	LN (ND)	SRCAP	16	30722320	30722320	C	T	nonsynonymous SNV	NM_006662	c.C1229T	p.A410V	131	0.382	11.635	60
	PTCL1	LN (ND)	ZFHX3	16	72984594	72984594	G	A	nonsynonymous SNV	NM_006885	c.C2990T	p.A997V	189	0.328	19.949	60
	PTCL1	LN (ND)	ACSF3	16	89169120	89169120	T	A	nonsynonymous SNV	NM_174917	c.T775A	p.W259R	142	0.056	2.146	5.162
	PTCL1	LN (ND)	TP53	17	7577120	7577120	C	T	nonsynonymous SNV	NM_000546	c.G818A	p.R273H	41	0.488	9.202	60
	PTCL1	LN (ND)	PSMB3	17	36909411	36909411	G	C	nonsynonymous SNV	NM_002795	c.G12C	p.M4I	136	0.404	20.324	60
	PTCL1	LN (ND)	EFCAB13	17	45425215	45425215	G	C	nonsynonymous SNV	NM_152347	c.G559C	p.G187R	35	0.229	2.951	9.009
	PTCL1	LN (ND)	AATK	17	79094448	79094448	G	T	nonsynonymous SNV	NM_001080395	c.C3288A	p.S1096R	35	0.6	8.957	12.903
	PTCL1	LN (ND)	SBNO2	19	1113638	1113638	T	C	nonsynonymous SNV	NM_014963	c.A2143G	p.K715E	64	0.453	7.395	60
	PTCL1	LN (ND)	CATSPERD	19	5772897	5772897	C	T	nonsynonymous SNV	NM_152784	c.C1862T	p.S621L	156	0.385	16.816	1.019
	PTCL1	LN (ND)	CCDC130	19	13868651	13868651	C	T	nonsynonymous SNV	NM_030818	c.C248T	p.P83L	92	0.109	2.813	9.439
	PTCL1	LN (ND)	CILP2	19	19656194	19656194	G	A	nonsynonymous SNV	NM_153221	c.G2840A	p.G947D	72	0.333	6.545	14.913
	PTCL1	LN (ND)	CATSPERG	19	38851238	38851238	C	T	nonsynonymous SNV	NM_021185	c.C1718T	p.S573F	139	0.403	18.469	60
	PTCL1	LN (ND)	TMEM91	19	41888794	41888794	G	A	nonsynonymous SNV	NM_001098825	c.G328A	p.V110I	153	0.346	12.699	60
	PTCL1	LN (ND)	CIC	19	42777029	42777029	C	T	nonsynonymous SNV	NM_001304815	c.C1094T	p.A365V	71	0.352	7.047	15.256
	PTCL1	LN (ND)	KLK4	19	51411879	51411879	G	A	nonsynonymous SNV	NM_004917	c.C431T	p.A144V	257	0.179	14.011	60
	PTCL1	LN (ND)	UQCC1	20	33935050	33935050	C	T	nonsynonymous SNV	NM_018244	c.G490A	p.E164K	84	0.476	9.56	60
	PTCL1	LN (ND)	DNMT3L	21	45670743	45670743	T	A	nonsynonymous SNV	NM_013369	c.A859T	p.N287Y	380	0.376	47.67	60
	PTCL1	LN (ND)	MAPK1	22	22142989	22142989	T	C	nonsynonymous SNV	NM_002745	c.A718G	p.I240V	72	0.306	5.861	11.568
	PTCL1	LN (ND)	SGSM1	22	25251568	25251568	C	T	nonsynonymous SNV	NM_001039948	c.C722T	p.A241V	144	0.069	2.778	10.348
	PTCL1	LN (ND)	MORC2	22	31335634	31335634	C	G	nonsynonymous SNV	NM_014941	c.G861C	p.K287N	127	0.378	13.141	60
	PTCL1	LN (ND)	CLDN34	X	9935545	9935545	G	A	nonsynonymous SNV	NM_001195081	c.G148A	p.A50T	272	0.342	24.094	60
	PTCL1	LN (ND)	DDX53	X	23019247	23019247	A	G	nonsynonymous SNV	NM_182699	c.A1073G	p.D358G	91	0.495	9.804	60
	PTCL1	LN (ND)	IQSEC2	X	53272566	53272566	T	C	nonsynonymous SNV	NM_001111125	c.A2837G	p.D946G	96	0.365	10.301	60
	PTCL1	LN (ND)	ARHGAP4	X	153186919	153186919	G	A	stopgain	NM_001164741	c.C334T	p.Q112X	50	0.1	1.145	4.407
	PTCL1	LN (ND)	HCFC1	X	153221679	153221679	G	A	nonsynonymous SNV	NM_005334	c.C2819T	p.A940V	135	0.444	19.589	60
	PTCL1	LN (ND)	GAB3	X	153906480	153906480	G	A	nonsynonymous SNV	NM_001081573	c.C1739T	p.T580M	39	0.205	2.763	5.8
	PTCL1	PB (ND)	HHIPL2	1	222721227	222721227	G	A	nonsynonymous SNV	NM_024746	c.C160T	p.P54S	105	0.105	1.537	8.771
	PTCL1	PB (ND)	CPEB2	4	15005329	15005343	CCCGGACCTTCCACA	-	nonframeshift deletion	NM_182646	c.1032_1046del	p.344_349del	30	0.333	2.647	7.223
	PTCL1	PB (ND)	FILIP1	6	76023825	76023825	A	T	nonsynonymous SNV	NM_015687	c.T1723A	p.L575M	34	0.471	2.084	60
	PTCL1	PB (ND)	PAPOLB	7	4899731	4899731	G	C	nonsynonymous SNV	NM_020144	c.C1711G	p.Q571E	203	0.034	1.169	4.835
	PTCL1	PB (ND)	KMT2C	7	151874147	151874147	-	T	frameshift insertion	NM_170606	c.8390dupA	p.K2797fs	156	0.064	2.119	2.329
	PTCL1	PB (ND)	FASN	17	80037253	80037253	C	T	nonsynonymous SNV	NM_004104	c.G7378A	p.A2460T	130	0.038	1.213	4.19

## Sheet: 6
Supplementary Table 6. Marker genes for each subcluster of LN and PB tumor cells.
Adjusted P-value denote that calculated by the Wilcoxon test with Bonferroni correction.
Genes with a two-sided adjusted P-value of < 0.05 and average logFC > 0.15 are listed.
Known TFH markers were shown in bold.
	C0						C1						C2						C3						C4
	Gene name	Average logFC	% in the cluster	% in other clusters	Adjusted P-value		Gene name	Average logFC	% in the cluster	% in other clusters	Adjusted P-value		Gene name	Average logFC	% in the cluster	% in other clusters	Adjusted P-value		Gene name	Average logFC	% in the cluster	% in other clusters	Adjusted P-value		Gene name	Average logFC	% in the cluster	% in other clusters	Adjusted P-value
	KLRB1	1.39449	0.364	0.09	0		GNLY	1.78398	0.477	0.12	0		TUBA1B	1.86624	0.999	0.707	0		CXCL13	2.49294	0.715	0.151	0		STMN1	1.5304	0.992	0.351	0
	TXNIP	1.05689	0.852	0.639	0		HOPX	1.47071	0.528	0.103	0		TYMS	1.76439	0.953	0.104	0		SERPINE2	1.80832	0.489	0.114	0		TUBA1B	1.39508	0.999	0.727	0
	MME	0.929615	0.343	0.105	0		GZMA	1.45259	0.613	0.156	0		HIST1H4C	1.73988	0.95	0.644	0		LINC01480	1.70527	0.837	0.248	0		TUBB	1.38017	1	0.73	0
	PASK	0.919571	0.494	0.233	0		PTPRCAP	1.41546	0.934	0.663	0		STMN1	1.69668	0.991	0.304	0		NMB	1.68582	0.592	0.172	0		FABP5	1.27872	0.993	0.628	0
	LTB	0.856796	0.875	0.724	0		CRIP1	1.24777	0.934	0.567	0		UBE2C	1.53328	0.707	0.061	0		EBI3	1.15961	0.557	0.136	0		TYMS	1.24919	0.91	0.166	0
	JUNB	0.843852	0.862	0.882	0		LGALS1	1.24435	0.948	0.5	0		HMGB2	1.50398	0.992	0.568	0		LINC01281	1.1428	0.539	0.091	0		DUT	1.14796	0.989	0.622	0
	FYB1	0.807406	0.939	0.904	0		NKG7	1.19323	0.547	0.166	0		TUBB	1.48963	0.998	0.71	0		CTHRC1	1.11181	0.328	0.074	0		DHFR	1.13215	0.868	0.186	0
	PPP2R5C	0.800693	0.771	0.729	0		IL7R	1.17163	0.87	0.589	0		CDC20	1.22108	0.713	0.053	0		CAV1	1.10688	0.391	0.113	0		UBE2C	1.11769	0.758	0.103	0
	MALAT1	0.736526	0.998	0.992	0		EEF1G	1.15337	0.815	0.291	0		MKI67	1.1875	0.82	0.083	0		CD200	1.04174	0.451	0.136	0		CCNB1	1.11315	0.8	0.15	0
	LAT	0.689667	0.847	0.821	0		CD52	1.04513	0.995	0.926	0		RRM2	1.1632	0.765	0.053	0		GNG4	1.02159	0.735	0.345	0		PCNA	1.09873	0.912	0.303	0
	BTG1	0.652114	0.926	0.888	0		IL32	0.999031	0.936	0.866	0		HMGN2	1.12628	0.998	0.852	0		PGM2L1	1.01021	0.48	0.187	0		MCM7	1.04256	0.891	0.201	0
	ITM2B	0.537794	0.89	0.903	0		EMP3	0.975888	0.889	0.411	0		NUSAP1	1.12044	0.75	0.101	0		IGFL2	0.964274	0.509	0.204	0		H2AFZ	1.02123	0.999	0.867	0
	DDX5	0.533406	0.942	0.959	0		IFITM2	0.969145	0.934	0.825	0		TOP2A	1.1169	0.639	0.109	0		BATF	0.889714	0.804	0.628	0		GINS2	0.934873	0.813	0.118	0
	SRSF5	0.522616	0.842	0.878	0		RNASEK	0.945255	0.783	0.343	0		CCNB2	1.11376	0.765	0.077	0		RGS5	0.87739	0.288	0.054	0		TK1	0.932331	0.81	0.133	0
	TPT1	0.522367	0.998	0.999	0		PLSCR3	0.927098	0.716	0.251	0		CCNB1	1.11322	0.706	0.114	0		FBLN7	0.858426	0.398	0.077	0		ASF1B	0.896155	0.832	0.122	0
	EEF1D	0.5132	0.986	0.99	0		S100A4	0.903879	0.998	0.968	0		TUBB4B	1.09666	0.936	0.502	0		FABP5	0.833797	0.833	0.577	0		TOP2A	0.893664	0.763	0.138	0
	SARAF	0.487223	0.954	0.964	0		CXCR3	0.890607	0.631	0.193	0		MCM7	1.08797	0.844	0.156	0		ZCCHC12	0.826258	0.227	0.02	0		UBE2T	0.885769	0.868	0.186	0
	B2M	0.435522	1	1	0		ITGB7	0.887786	0.778	0.309	0		BIRC5	1.0685	0.815	0.072	0		ICA1	0.815881	0.8	0.421	0		CDK1	0.864323	0.709	0.092	0
	PFDN5	0.424021	0.973	0.983	0		ARPC1B	0.87621	0.938	0.693	0		NKG7	1.04882	0.726	0.188	0		HACD1	0.809086	0.435	0.098	0		MCM5	0.857213	0.857	0.228	0
	HLA-E	0.403069	0.991	0.99	0		S100A6	0.841392	0.998	0.917	0		DUT	1.03979	0.981	0.596	0		AHI1	0.80226	0.584	0.306	0		NUSAP1	0.85448	0.763	0.145	0
	EIF1	0.396615	0.995	0.998	0		TNFSF10	0.829403	0.747	0.383	0		TK1	0.979352	0.79	0.085	0		SRGN	0.792196	0.995	0.948	0		MKI67	0.850306	0.767	0.137	0
	FAU	0.367616	0.998	0.999	0		LAG3	0.825454	0.503	0.147	0		CRIP1	0.966639	0.927	0.612	0		ITM2A	0.774557	0.945	0.91	0		CCNB2	0.842352	0.768	0.125	0
	EEF1A1	0.296998	1	1	0		IL2RG	0.814884	0.818	0.447	0		H2AFX	0.963742	0.862	0.243	0		SLA	0.762355	0.645	0.375	0		FEN1	0.831723	0.836	0.173	0
	TMSB4X	0.294044	0.999	1	0		UBE2V1	0.814663	0.673	0.239	0		LGALS1	0.963584	0.937	0.555	0		LINC02154	0.753636	0.252	0.031	0		MAD2L1	0.813743	0.892	0.219	0
	TSC22D3	0.657602	0.859	0.841	2.25256e-303		VIM	0.812902	0.975	0.671	0		PCNA	0.961968	0.839	0.268	0		CTLA4	0.74182	0.712	0.418	0		ZWINT	0.808842	0.819	0.135	0
	CD69	0.912204	0.771	0.718	2.01472e-299		S100A10	0.810242	0.986	0.788	0		C12orf75	0.961643	0.861	0.255	0		LYST	0.733286	0.518	0.248	0		RAN	0.806922	0.999	0.893	0
	EVL	0.450394	0.919	0.926	1.0147e-290		SAMD3	0.798078	0.608	0.149	0		PLK1	0.960134	0.594	0.048	0		KIAA1324	0.71699	0.482	0.179	0		CENPW	0.785147	0.854	0.151	0
	KLF6	0.64332	0.857	0.837	1.01496e-285		ADAM8	0.786261	0.553	0.119	0		PTTG1	0.956353	0.958	0.483	0		PON2	0.70385	0.542	0.27	0		CKS1B	0.783009	0.85	0.197	0
	TCF7	0.699923	0.689	0.522	7.91753e-277		ANXA2	0.767561	0.931	0.565	0		GSTP1	0.955485	0.815	0.392	0		RGS13	0.698079	0.302	0.052	0		PAICS	0.780125	0.889	0.304	0
	C12orf57	0.522271	0.856	0.851	1.15837e-275		HLA-DQA1	0.762117	0.854	0.473	0		PCLAF	0.945788	0.773	0.085	0		MCTP1	0.694455	0.52	0.209	0		CCNA2	0.763825	0.727	0.106	0
	HLA-B	0.287526	0.976	0.979	1.29116e-263		MYO1G	0.75907	0.771	0.348	0		GNLY	0.944343	0.546	0.153	0		TNFRSF4	0.685849	0.827	0.561	0		TMEM106C	0.7358	0.866	0.273	0
	FOS	0.928605	0.776	0.735	2.04642e-260		CNN2	0.733432	0.941	0.648	0		CCNA2	0.941885	0.718	0.061	0		SNX9	0.678696	0.364	0.124	0		CDKN3	0.726859	0.789	0.149	0
	TC2N	0.69793	0.511	0.344	5.22495e-234		TIMP1	0.730705	0.773	0.431	0		H2AFZ	0.938241	0.998	0.857	0		HIF1A	0.663759	0.714	0.45	0		SMC2	0.725683	0.816	0.189	0
	IFITM1	0.392853	0.968	0.967	8.4298e-230		HLA-DRB1	0.715375	0.957	0.606	0		ZWINT	0.937306	0.799	0.087	0		DRAIC	0.660522	0.442	0.157	0		CLSPN	0.69856	0.723	0.106	0
	CIRBP	0.390814	0.87	0.9	9.66175e-230		ANXA1	0.714595	0.621	0.242	0		CENPF	0.927797	0.72	0.148	0		HDAC9	0.655967	0.456	0.182	0		CENPF	0.69837	0.752	0.186	0
	FTL	0.348531	0.973	0.978	1.29202e-227		BIN2	0.67956	0.847	0.472	0		HIST1H2AI	0.900537	0.387	0.034	0		SMPDL3A	0.645655	0.399	0.101	0		BIRC5	0.677695	0.724	0.129	0
	DUSP1	0.684761	0.779	0.764	1.82222e-219		SH3BGRL3	0.671017	1	0.99	0		ASF1B	0.894469	0.753	0.08	0		STAT4	0.643975	0.57	0.298	0		RNASEH2A	0.664941	0.826	0.191	0
	GIMAP7	0.483164	0.825	0.771	3.70336e-215		CAPN2	0.669621	0.722	0.307	0		VIM	0.888718	0.981	0.707	0		TOX	0.642354	0.753	0.406	0		PKMYT1	0.643854	0.648	0.078	0
	FLT3LG	0.715676	0.497	0.348	1.14559e-201		CDC25B	0.668685	0.751	0.336	0		LMNB1	0.888459	0.889	0.257	0		NR3C1	0.636732	0.813	0.509	0		CENPU	0.63263	0.695	0.094	0
	COMMD6	0.364771	0.867	0.897	2.80774e-197		NME2	0.663993	0.925	0.715	0		HIST1H1B	0.886713	0.489	0.05	0		FILIP1L	0.628635	0.324	0.063	0		C19orf48	0.623252	0.829	0.236	0
	JUN	0.749906	0.786	0.775	1.60544e-187		TNFRSF18	0.663982	0.721	0.394	0		CDK1	0.879466	0.6	0.06	0		SFXN1	0.626069	0.825	0.639	0		CDCA5	0.620687	0.661	0.081	0
	MTRNR2L12	0.400633	0.816	0.563	4.44954e-178		PRF1	0.65916	0.562	0.227	0		HMGB1	0.873784	0.999	0.934	0		RAB27A	0.621202	0.798	0.571	0		CDC45	0.619926	0.655	0.078	0
	LINC00861	0.570007	0.21	0.066	8.07999e-174		TPST2	0.651477	0.728	0.425	0		TUBA1C	0.869515	0.9	0.399	0		SOD1	0.611276	0.983	0.915	0		RFC4	0.615694	0.793	0.196	0
	PNRC1	0.482093	0.698	0.696	3.43993e-164		IL10RA	0.647189	0.635	0.254	0		DHFR	0.847731	0.806	0.144	0		LBH	0.583763	0.807	0.592	0		PLK1	0.597685	0.548	0.088	0
	PTPRC	0.29961	0.947	0.971	4.47103e-162		PTMS	0.645112	0.536	0.212	0		MCM5	0.842439	0.788	0.19	0		ADGRE1	0.576399	0.241	0.041	0		HMGB3	0.597386	0.807	0.204	0
	CD3D	0.251536	0.986	0.995	2.56877e-156		SELPLG	0.64201	0.892	0.567	0		TPX2	0.84072	0.669	0.084	0		LHFPL6	0.548214	0.322	0.073	0		GMNN	0.585466	0.749	0.162	0
	PABPC1	0.270393	0.955	0.977	1.96442e-154		HLA-DRA	0.636964	0.944	0.561	0		CKS1B	0.838962	0.805	0.155	0		CD24	0.541229	0.165	0.011	0		HMMR	0.577057	0.566	0.083	0
	GZMM	0.563249	0.486	0.342	4.33609e-153		SYTL1	0.636903	0.558	0.177	0		CKS2	0.837209	0.879	0.35	0		CACNA2D4	0.530749	0.228	0.036	0		FANCI	0.574402	0.679	0.102	0
	RTKN2	0.562095	0.276	0.132	9.75315e-147		LY6E	0.635429	0.914	0.676	0		GZMA	0.835866	0.678	0.203	0		ZG16B	0.523053	0.259	0.05	0		CENPN	0.571756	0.733	0.151	0
	CAMK4	0.616363	0.413	0.284	1.61066e-144		CSNK2B	0.632129	0.691	0.299	0		CENPW	0.829581	0.814	0.105	0		ATP6V0E1	0.517784	0.969	0.915	0		UHRF1	0.569345	0.589	0.077	0
	ARL4C	0.592475	0.41	0.271	5.43859e-141		MYO1F	0.617342	0.637	0.24	0		KPNA2	0.822932	0.806	0.298	0		AC019117.1	0.514384	0.298	0.066	0		TPX2	0.568704	0.67	0.124	0
	PCBP2	0.256997	0.909	0.927	9.14462e-140		BIN1	0.615031	0.772	0.439	0		ANXA2	0.814877	0.957	0.606	0		PON3	0.500533	0.217	0.031	0		CENPH	0.561589	0.732	0.138	0
	TRBC2	0.497872	0.776	0.804	3.60003e-137		ZFP36L2	0.612435	0.897	0.687	0		FEN1	0.809792	0.765	0.133	0		BARX2	0.475047	0.2	0.027	0		NUF2	0.557367	0.678	0.102	0
	EPB41	0.603273	0.418	0.305	5.9868e-130		CD59	0.609765	0.568	0.244	0		CDKN3	0.807109	0.739	0.108	0		PEBP1	0.466177	0.899	0.754	0		MCM4	0.546797	0.681	0.112	0
	TRAF3IP3	0.338477	0.804	0.852	4.96478e-128		S100A11	0.608376	0.993	0.911	0		SLC25A5	0.800366	0.998	0.864	0		KSR2	0.361608	0.228	0.041	0		SLC29A1	0.545471	0.664	0.13	0
	EPC1	0.476509	0.639	0.654	8.69138e-128		EVI2B	0.603239	0.66	0.334	0		SMC4	0.799959	0.857	0.285	0		TCN1	0.75344	0.173	0.017	4.63252e-303		MND1	0.542486	0.634	0.075	0
	STK4	0.437884	0.696	0.727	2.0298e-127		S1PR4	0.598238	0.633	0.279	0		TXN	0.789599	0.968	0.676	0		WSB2	0.526114	0.373	0.132	5.17701e-302		SPC25	0.541547	0.572	0.063	0
	RBL2	0.551041	0.524	0.462	1.85721e-125		PXN	0.592746	0.558	0.192	0		NME2	0.787773	0.953	0.737	0		MTRNR2L12	0.535875	0.889	0.549	1.04075e-298		ORC6	0.540467	0.643	0.073	0
	EEF1B2	0.266345	0.973	0.985	2.15921e-124		HCST	0.589525	0.882	0.67	0		MAD2L1	0.782049	0.842	0.176	0		ID3	0.725258	0.555	0.277	7.06508e-293		WDR34	0.539025	0.68	0.132	0
	ERP29	0.321489	0.82	0.887	1.71019e-121		ITGB2	0.587065	0.929	0.752	0		UBE2T	0.78041	0.782	0.147	0		WDR83OS	0.37918	0.922	0.827	1.03162e-292		MCM2	0.532077	0.646	0.095	0
	CYTIP	0.424555	0.69	0.707	2.52583e-121		LGALS3	0.573718	0.621	0.291	0		HMMR	0.778073	0.585	0.044	0		NEBL	0.413225	0.203	0.032	2.46644e-287		AURKB	0.531112	0.578	0.096	0
	SERINC5	0.522635	0.309	0.184	2.33905e-116		GIMAP1	0.57284	0.481	0.152	0		RAN	0.763636	0.998	0.885	0		PERP	0.623707	0.239	0.051	4.78256e-282		CDCA8	0.528825	0.62	0.083	0
	KIAA1551	0.522197	0.591	0.547	1.27317e-115		ECH1	0.570632	0.714	0.395	0		TPI1	0.763456	0.992	0.853	0		CNIH1	0.500579	0.804	0.638	8.02117e-282		CHEK1	0.526074	0.659	0.108	0
	LEPROTL1	0.444985	0.68	0.74	2.64936e-114		C12orf75	0.565781	0.607	0.246	0		CLSPN	0.75676	0.664	0.068	0		PKM	0.472717	0.947	0.865	8.70964e-282		SLC43A3	0.525653	0.703	0.15	0
	TOMM7	0.261428	0.905	0.956	8.4135e-112		ARRB2	0.546401	0.667	0.353	0		H2AFV	0.755887	0.99	0.701	0		PTPRN2	0.66181	0.461	0.205	8.26056e-279		CDC20	0.524323	0.571	0.107	0
	SPINT2	0.50346	0.392	0.264	6.19247e-110		PSMA1	0.545924	0.698	0.386	0		CDT1	0.752278	0.633	0.051	0		SPOCK3	0.505565	0.212	0.036	5.56696e-277		RFC5	0.517885	0.7	0.152	0
	ETS1	0.502448	0.573	0.558	6.4697e-110		CAPG	0.544967	0.531	0.21	0		TMEM106C	0.739504	0.814	0.236	0		PRSS21	0.462	0.195	0.03	9.71432e-274		KIF23	0.497275	0.531	0.06	0
	EIF4A2	0.349355	0.749	0.81	7.80349e-108		PYCARD	0.541798	0.758	0.459	0		ASPM	0.72958	0.49	0.045	0		FAM3C	0.709316	0.395	0.165	1.02232e-270		CDC6	0.494591	0.559	0.062	0
	IL6ST	0.628533	0.528	0.469	1.43676e-107		C11orf98	0.539613	0.548	0.194	0		PKMYT1	0.707199	0.582	0.044	0		BTLA	0.584357	0.49	0.241	3.71108e-270		BRCA1	0.485746	0.604	0.075	0
	LINC02273	0.493141	0.241	0.123	5.87304e-107		RAB29	0.518684	0.619	0.291	0		KIFC1	0.706901	0.61	0.05	0		IL21	0.72649	0.411	0.172	1.40829e-267		RAD51AP1	0.483616	0.567	0.069	0
	BCL11B	0.513605	0.317	0.2	7.19219e-105		FUT7	0.501495	0.345	0.088	0		DEK	0.706453	0.974	0.618	0		THADA	0.525822	0.601	0.346	3.44329e-261		NCAPG	0.478473	0.568	0.078	0
	TBC1D10C	0.40937	0.658	0.694	3.63729e-101		LINC01871	0.49552	0.417	0.138	0		GINS2	0.697286	0.625	0.092	0		INPP4B	0.565394	0.605	0.336	2.34564e-254		MYBL2	0.477315	0.547	0.061	0
	EIF3E	0.304218	0.795	0.853	8.78244e-100		KLF2	0.493301	0.765	0.381	0		JPT1	0.694675	0.982	0.754	0		NPM1	0.316217	0.993	0.979	5.91586e-250		ASPM	0.472014	0.554	0.072	0
	CXCR4	0.501289	0.643	0.63	9.64823e-98		SLC9A3R1	0.491407	0.876	0.613	0		DDX39A	0.690149	0.933	0.419	0		XCL1	1.10304	0.199	0.039	2.60381e-249		KIFC1	0.465597	0.611	0.089	0
	ANKRD12	0.422546	0.618	0.605	4.91959e-97		RAB5C	0.489782	0.61	0.295	0		CDCA8	0.687212	0.575	0.049	0		CD2	0.372196	0.954	0.894	5.01076e-249		TIPIN	0.461398	0.664	0.13	0
	SORL1	0.501209	0.319	0.199	2.09644e-96		CYBA	0.487551	0.96	0.857	0		DLGAP5	0.687074	0.54	0.037	0		FXYD5	0.39133	0.992	0.974	2.35065e-244		GTSE1	0.453659	0.527	0.066	0
	GIMAP4	0.401591	0.593	0.474	5.96069e-95		CORO1A	0.475914	0.994	0.945	0		GGH	0.682494	0.71	0.071	0		AP3S1	0.534538	0.727	0.542	1.6983e-237		DTL	0.453433	0.529	0.061	0
	TMEM123	0.392665	0.672	0.73	7.20185e-95		FLI1	0.473964	0.606	0.282	0		YBX1	0.673297	0.989	0.854	0		LCP2	0.411768	0.866	0.739	2.47801e-236		TRIP13	0.450473	0.604	0.074	0
	ABLIM1	0.491714	0.292	0.182	1.1528e-94		TSPAN32	0.471016	0.411	0.126	0		LSM4	0.671799	0.947	0.465	0		MRC1	0.438204	0.188	0.034	4.64168e-236		NCAPH	0.444014	0.625	0.117	0
	SPET9	0.345074	0.693	0.744	6.9066e-94		TMSB10	0.46777	1	0.999	0		AURKB	0.671291	0.581	0.06	0		WARS	0.697563	0.585	0.361	1.53688e-235		SHCBP1	0.443079	0.575	0.069	0
	DDX24	0.327314	0.702	0.762	1.0815e-89		ZBP1	0.463435	0.321	0.057	0		ANP32E	0.671282	0.903	0.382	0		CFLAR	0.618187	0.851	0.745	1.3239e-234		MELK	0.441725	0.556	0.06	0
	DGKA	0.454578	0.542	0.519	8.01338e-89		TSPO	0.458018	0.915	0.723	0		PRDX3	0.669176	0.925	0.506	0		GBP2	0.502595	0.841	0.689	3.02358e-234		DLGAP5	0.433855	0.508	0.074	0
	PIK3IP1	0.459141	0.521	0.462	4.249e-88		LIMD2	0.455794	0.983	0.904	0		UBE2S	0.668948	0.693	0.173	0		FRMD4B	0.482069	0.438	0.208	4.77069e-234		SGO1	0.433492	0.566	0.074	0
	ATM	0.524032	0.443	0.377	1.57315e-84		HLA-DPA1	0.450719	0.96	0.752	0		APOBEC3B	0.661551	0.577	0.041	0		CHN1	0.420764	0.202	0.043	1.83523e-230		LRR1	0.431754	0.685	0.153	0
	RBM39	0.326171	0.718	0.796	3.6266e-84		CLIC1	0.409221	0.993	0.947	0		SMC2	0.661378	0.757	0.151	0		GSDME	0.293183	0.15	0.02	6.76029e-230		CHAF1A	0.426346	0.605	0.101	0
	TRBC1	0.68258	0.526	0.5	6.23792e-83		MYL12A	0.363776	0.997	0.956	0		SLBP	0.660993	0.849	0.408	0		BTNL8	0.400438	0.159	0.024	1.55229e-227		KIF2C	0.424355	0.521	0.065	0
	RGL4	0.387034	0.161	0.069	8.75148e-83		CHURC1	0.51803	0.734	0.446	1.92062e-303		UHRF1	0.659179	0.556	0.043	0		ADGRG1	0.414628	0.195	0.04	3.68778e-227		KNL1	0.417673	0.52	0.069	0
	LY9	0.431402	0.333	0.228	4.20891e-82		RHOC	0.563987	0.539	0.246	4.68781e-303		GAPDH	0.658159	1	0.995	0		IGFLR1	0.525432	0.501	0.273	2.37578e-225		SGO2	0.417406	0.541	0.093	0
	CD40LG	0.382646	0.626	0.604	4.80789e-82		GATD3B	0.44435	0.401	0.137	2.91812e-302		PHF19	0.653198	0.855	0.305	0		TIGIT	0.503636	0.828	0.715	1.30729e-222		CENPE	0.416225	0.531	0.087	0
	CD44	0.301473	0.735	0.778	6.77877e-82		CLIC3	0.482766	0.26	0.053	2.52629e-300		LDHA	0.649947	0.993	0.876	0		MYO1E	0.531358	0.461	0.245	1.58053e-217		TCF19	0.411263	0.54	0.073	0
	SLC2A3	0.551116	0.592	0.6	2.48583e-80		GLIPR2	0.491117	0.543	0.238	3.12409e-299		NME1	0.649544	0.708	0.224	0		CDO1	0.80609	0.19	0.04	1.18674e-215		MIS18A	0.408272	0.67	0.116	0
	CCR4	0.390943	0.21	0.109	3.76965e-79		RASGRP2	0.429291	0.637	0.281	2.77338e-298		GMNN	0.646127	0.699	0.126	0		AKR1C3	0.421694	0.238	0.068	1.77831e-214		DSCC1	0.407562	0.524	0.056	0
	PNISR	0.355603	0.687	0.772	4.13515e-78		HLA-DPB1	0.493408	0.925	0.674	2.26133e-297		HMGA1	0.641122	0.903	0.493	0		TRAF1	0.477602	0.547	0.321	7.56129e-212		GGH	0.403634	0.614	0.121	0
	ZFP36L1	0.406768	0.671	0.666	9.0623e-78		MT1E	0.562317	0.789	0.509	6.32639e-295		SDF2L1	0.636842	0.863	0.387	0		GPX4	0.434836	0.844	0.689	1.30457e-211		CCDC34	0.402382	0.551	0.088	0
	OXNAD1	0.508812	0.416	0.348	4.75026e-75		TRADD	0.485634	0.751	0.464	1.52215e-293		NASP	0.636132	0.916	0.475	0		AC008708.2	0.604192	0.188	0.041	2.88905e-207		OIP5	0.402098	0.57	0.073	0
	BTG2	0.536969	0.417	0.345	1.90278e-74		NDUFA13	0.486929	0.752	0.459	5.88059e-293		DTYMK	0.628589	0.796	0.179	0		MS4A6A	0.539612	0.217	0.054	1.17237e-205		RACGAP1	0.401261	0.591	0.116	0
	ANXA2R	0.498077	0.343	0.257	2.83426e-74		SH2D1B	0.371722	0.486	0.182	8.41131e-289		CENPM	0.627852	0.858	0.264	0		HSPE1	0.397187	0.896	0.741	3.34738e-201		CDCA2	0.382279	0.508	0.069	0
	GSTK1	0.370106	0.805	0.88	4.35922e-73		SNED1	0.286707	0.189	0.025	8.32604e-287		TMPO	0.625069	0.839	0.302	0		SLC40A1	0.399832	0.167	0.031	9.27444e-201		WDR76	0.378774	0.581	0.104	0
	THEMIS	0.320953	0.155	0.07	2.50709e-72		STXBP2	0.452025	0.509	0.223	1.25433e-286		CDCA5	0.619114	0.582	0.049	0		C9orf16	0.367411	0.919	0.871	2.85942e-200		MTFR2	0.372335	0.567	0.075	0
	AES	0.428254	0.66	0.694	7.80922e-72		LIME1	0.446594	0.749	0.412	4.07056e-282		SNRPB	0.617806	0.965	0.655	0		SKP1	0.284709	0.959	0.925	1.50071e-196		POC1A	0.359993	0.544	0.071	0
	EIF4B	0.348605	0.671	0.749	1.3305e-70		ENTPD1	0.534819	0.494	0.212	3.10096e-281		RRM1	0.616772	0.781	0.224	0		CD7	0.724725	0.872	0.848	1.18225e-195		ESCO2	0.359977	0.451	0.045	0
	N4BP2L2	0.433992	0.546	0.559	2.78967e-70		CD74	0.339178	0.999	0.962	1.97637e-278		CACYBP	0.615417	0.947	0.53	0		APP	0.457204	0.523	0.312	7.16153e-195		CDCA3	0.355039	0.461	0.073	0
	HLA-F	0.353494	0.639	0.682	1.44066e-69		VASP	0.483004	0.652	0.365	6.81699e-276		PTMA	0.610614	1	0.997	0		ZFP36L1	0.466027	0.79	0.621	4.33764e-194		MCM10	0.352206	0.443	0.047	0
	MBNL1	0.426284	0.609	0.66	3.59541e-69		DEF6	0.461069	0.706	0.417	1.68664e-274		MCM3	0.609594	0.768	0.245	0		NUDT7	0.425947	0.297	0.119	8.53198e-191		CKAP2L	0.351331	0.459	0.055	0
	GPR183	0.621743	0.464	0.435	5.58652e-69		CD180	0.309911	0.204	0.034	1.60662e-273		NUDT1	0.60944	0.891	0.342	0		ETV1	0.433805	0.239	0.077	5.07348e-187		BRCA2	0.347841	0.483	0.064	0
	ZBTB10	0.312722	0.16	0.075	6.06632e-69		TRABD	0.481476	0.741	0.459	2.2267e-272		PSMA2	0.60359	0.635	0.15	0		RNF19A	0.441513	0.64	0.445	1.74373e-186		PBK	0.338546	0.452	0.042	0
	CD27	0.26359	0.668	0.638	4.97155e-66		CTSW	0.608113	0.269	0.065	4.82683e-272		HIST1H2AJ	0.600123	0.392	0.027	0		SH3BGRL2	0.358342	0.183	0.044	7.01766e-186		CIP2A	0.332199	0.494	0.071	0
	TNFRSF14	0.394451	0.557	0.576	7.64419e-66		SLC16A3	0.47267	0.473	0.206	3.717e-269		ACOT7	0.598981	0.761	0.197	0		DMD	0.42786	0.178	0.041	9.37627e-185		DEPDC1B	0.330152	0.493	0.071	0
	GYPC	0.256423	0.791	0.861	8.50342e-66		UCP2	0.436751	0.944	0.826	3.4911e-265		WDR34	0.594069	0.648	0.095	0		STAM	0.384997	0.386	0.177	5.04113e-183		TIMELESS	0.330005	0.523	0.086	0
	STK17B	0.449949	0.603	0.653	1.3727e-64		ITGAX	0.357907	0.277	0.071	8.16365e-265		PGAM1	0.591005	0.981	0.777	0		DGKI	0.294298	0.148	0.028	5.32435e-181		POLA2	0.329801	0.553	0.105	0
	MGAT4A	0.284318	0.102	0.036	2.98304e-64		RRBP1	0.492582	0.492	0.225	2.21152e-260		HIST1H3B	0.588271	0.436	0.031	0		ARMH1	0.354735	0.151	0.029	2.18529e-179		FAM111B	0.322966	0.393	0.046	0
	TRAC	0.323418	0.7	0.747	4.99267e-64		IFITM1	0.391229	0.993	0.959	3.69709e-258		CDCA3	0.586295	0.533	0.034	0		HMGN3	0.426375	0.805	0.645	5.59946e-179		CDK2	0.322033	0.543	0.094	0
	ACAP1	0.336799	0.655	0.696	6.57851e-64		PFN1	0.299582	1	0.99	3.6244e-255		GTSE1	0.585342	0.497	0.036	0		SEC11A	0.356419	0.901	0.792	2.17716e-178		CHAF1B	0.31822	0.522	0.089	0
	IL16	0.327346	0.665	0.705	9.74593e-63		CX3CR1	0.415822	0.244	0.057	4.41511e-255		KIF22	0.58287	0.798	0.285	0		BCAS3	0.355368	0.331	0.142	1.79536e-177		CCNE2	0.315044	0.411	0.053	0
	TAGAP	0.496074	0.425	0.376	1.05991e-61		RASA3	0.407453	0.449	0.182	5.86785e-255		HNRNPAB	0.578057	0.846	0.328	0		TCEAL4	0.324519	0.166	0.037	2.2475e-177		DIAPH3	0.314943	0.446	0.062	0
	ARID5B	0.427079	0.566	0.588	2.50874e-61		RCSD1	0.432764	0.817	0.563	2.60935e-254		DNAJC9	0.577514	0.813	0.268	0		ISCU	0.381559	0.805	0.684	9.23164e-177		TMEM97	0.314916	0.492	0.08	0
	SAT1	0.409651	0.749	0.83	7.33307e-61		SH3BP1	0.446792	0.586	0.303	3.21084e-254		C11orf98	0.577276	0.688	0.218	0		LGALS3BP	0.420997	0.211	0.062	2.24083e-176		ATAD5	0.312639	0.457	0.068	0
	ITK	0.419362	0.49	0.453	1.25907e-57		DSTN	0.488042	0.727	0.45	8.6979e-254		RPA3	0.574175	0.947	0.514	0		SH2D1A	0.483028	0.691	0.529	1.51808e-175		FANCD2	0.303607	0.51	0.081	0
	PIM2	0.385701	0.652	0.688	3.33171e-57		OSTF1	0.493311	0.809	0.613	8.10929e-251		CENPN	0.573245	0.686	0.114	0		ARID5A	0.51664	0.592	0.385	2.30917e-175		RFC3	0.300172	0.504	0.075	0
	YPEL5	0.434214	0.547	0.564	8.27048e-57		CAP1	0.367596	0.944	0.812	1.28379e-250		RCC1	0.564963	0.687	0.207	0		PAM	0.370783	0.28	0.108	3.9685e-174		RMI2	0.297774	0.458	0.062	0
	ANKRD55	0.469291	0.216	0.131	1.23444e-56		GBP1	0.46765	0.585	0.297	6.14774e-249		CORO1A	0.561907	0.998	0.95	0		TIAM1	0.36435	0.464	0.251	1.08565e-172		FOXM1	0.29774	0.387	0.048	0
	PPP1R2	0.373543	0.592	0.659	2.2518e-55		LRP10	0.435769	0.625	0.342	1.50789e-244		NUF2	0.558936	0.561	0.075	0		HOXA7	0.265709	0.119	0.016	1.44485e-172		TMEM237	0.297377	0.46	0.064	0
	PAG1	0.275721	0.107	0.044	6.83429e-54		CD55	0.368474	0.48	0.202	1.31945e-243		TAGLN2	0.552645	0.989	0.892	0		TBL1X	0.38479	0.195	0.056	1.37017e-171		ZWILCH	0.295616	0.51	0.089	0
	CCNL1	0.382141	0.586	0.648	2.08428e-51		SQOR	0.414656	0.524	0.253	1.36678e-243		PPIA	0.549277	0.999	0.992	0		ASMT	0.282589	0.122	0.019	1.96634e-167		SPC24	0.292545	0.437	0.066	0
	CD48	0.253902	0.755	0.796	6.46581e-51		PI16	0.335308	0.149	0.017	2.8962e-241		IMPDH2	0.547571	0.859	0.391	0		HPGDS	0.392992	0.177	0.046	4.03595e-166		KIF11	0.290083	0.414	0.055	0
	LPP	0.485395	0.32	0.249	9.67951e-51		ITGB1	0.783252	0.658	0.377	2.49491e-240		BCL2L12	0.541632	0.743	0.169	0		FGL2	0.391661	0.141	0.028	3.01847e-165		WDHD1	0.288598	0.467	0.065	0
	MCUB	0.273259	0.679	0.768	1.98382e-49		HLA-DRB5	0.385681	0.87	0.554	4.27226e-237		HNRNPA2B1	0.541358	0.997	0.955	0		MAP7	0.280771	0.164	0.039	4.47204e-165		CENPP	0.284801	0.449	0.061	0
	LINC01550	0.273593	0.115	0.053	5.48496e-49		DDIT4	0.53441	0.773	0.525	1.27262e-235		RANBP1	0.540873	0.936	0.525	0		SCG2	0.335628	0.121	0.019	5.81649e-165		HJURP	0.28477	0.377	0.045	0
	IKZF3	0.418497	0.373	0.303	6.52536e-49		NAA10	0.431478	0.619	0.332	3.71417e-235		CENPE	0.540754	0.467	0.062	0		TMED9	0.37295	0.856	0.731	8.21797e-165		NCAPG2	0.284153	0.45	0.07	0
	SLFN5	0.418669	0.411	0.366	2.32208e-48		NUDT16	0.573419	0.575	0.325	4.97555e-231		MCM2	0.54017	0.544	0.068	0		CORO1B	0.433435	0.843	0.734	9.56424e-163		SKA3	0.283074	0.416	0.057	0
	PRKACB	0.379529	0.388	0.334	4.80791e-48		MIR4435-2HG	0.506235	0.671	0.412	6.63743e-231		CD59	0.53938	0.709	0.264	0		CDK14	0.354942	0.237	0.085	4.50152e-161		NEIL3	0.281919	0.385	0.047	0
	SOCS3	0.469793	0.32	0.255	6.25833e-48		LMO4	0.45521	0.66	0.362	1.15457e-230		CHCHD2	0.538968	0.997	0.946	0		HSPB1	0.408424	0.758	0.596	4.44387e-160		SPDL1	0.273764	0.473	0.074	0
	ELF1	0.377886	0.585	0.66	9.94331e-48		RIPOR2	0.37954	0.724	0.441	1.24032e-229		ACAA2	0.537386	0.742	0.267	0		TNFAIP8	0.413925	0.803	0.686	3.26644e-159		TTK	0.267079	0.387	0.046	0
	KMT2E	0.359762	0.567	0.626	1.16455e-47		S1PR1	0.366747	0.506	0.228	5.39006e-229		CENPU	0.535511	0.571	0.066	0		ACSBG1	0.287365	0.172	0.047	4.03112e-158		KIF15	0.257991	0.377	0.049	0
	JAK1	0.282173	0.673	0.77	4.45128e-47		TMBIM4	0.40249	0.517	0.253	8.07928e-229		FUT7	0.535166	0.491	0.099	0		SERPINB1	0.655822	0.838	0.718	2.37024e-156		TEDC2	0.257463	0.379	0.029	0
	EZR	0.332056	0.687	0.766	6.14578e-47		APOBEC3G	0.432903	0.69	0.433	5.55598e-227		HMGB3	0.532833	0.705	0.173	0		SMCO4	0.379345	0.674	0.518	8.34567e-156		POLE2	0.251756	0.377	0.046	0
	PDCD4	0.431821	0.367	0.317	2.7665e-46		TRPV2	0.377479	0.519	0.257	4.50931e-224		NCAPH	0.532818	0.602	0.082	0		LINC02256	0.318958	0.217	0.07	1.47479e-155		HIRIP3	0.375988	0.652	0.14	2.53179e-303
	CISH	0.684618	0.194	0.121	2.79479e-46		MRPL10	0.473387	0.66	0.424	7.34682e-223		HSP90AA1	0.529863	0.997	0.958	0		EIF5	0.432091	0.799	0.668	5.32343e-155		ARHGAP11A	0.310904	0.46	0.073	1.78605e-302
	NCF1	0.351416	0.187	0.114	8.18123e-46		FLNA	0.415193	0.768	0.483	9.10653e-223		MCM4	0.529612	0.58	0.084	0		NOP58	0.433584	0.736	0.582	2.05272e-153		HAUS8	0.29118	0.53	0.095	4.16497e-301
	CDKN1B	0.435164	0.397	0.366	2.92384e-45		MRPS24	0.401117	0.586	0.312	3.42406e-222		SPC25	0.527256	0.49	0.037	0		TNFSF14	0.397352	0.287	0.121	3.12314e-152		ACOT7	0.539277	0.822	0.233	2.00665e-300
	ITGB2-AS1	0.411169	0.392	0.336	3.17847e-44		ZYX	0.432776	0.744	0.502	4.57657e-222		RFC4	0.520667	0.68	0.167	0		TOX2	0.429968	0.538	0.343	2.54505e-151		DTYMK	0.568555	0.802	0.222	4.16212e-298
	TRAT1	0.359161	0.551	0.596	1.35939e-43		RBM4	0.401007	0.554	0.29	2.57682e-220		NDC80	0.519674	0.531	0.085	0		PDE7B	0.331752	0.224	0.077	2.83778e-151		NDC80	0.414562	0.568	0.114	4.89359e-294
	SELENOM	0.276278	0.202	0.125	1.75602e-43		DBNL	0.436291	0.737	0.507	2.34705e-219		LSM5	0.518589	0.944	0.521	0		RGS3	0.373898	0.385	0.206	5.56944e-149		MCM3	0.701086	0.85	0.276	2.22277e-293
	TRIB2	0.414432	0.317	0.259	1.72835e-42		SELL	0.40213	0.937	0.79	2.25972e-218		PTMS	0.517849	0.712	0.227	0		NFKBIA	0.576882	0.806	0.687	7.98641e-149		MCM6	0.615198	0.829	0.249	2.93152e-293
	ITGAL	0.397051	0.37	0.323	1.99372e-42		RRAS2	0.378943	0.343	0.13	3.41576e-218		U2AF1	0.51381	0.578	0.121	0		CHGB	0.622452	0.12	0.022	1.951e-148		LIG1	0.409618	0.636	0.141	5.80496e-292
	TCEA3	0.259481	0.116	0.058	8.16071e-41		NT5C	0.457962	0.751	0.535	2.02079e-216		MANF	0.512694	0.836	0.339	0		PCBP2	0.288267	0.943	0.913	4.03485e-148		PYCR1	0.345949	0.487	0.087	4.73293e-291
	ODF2L	0.362613	0.237	0.171	1.09723e-40		GDE1	0.42855	0.506	0.26	3.90178e-216		PAICS	0.512186	0.775	0.276	0		SNU13	0.335429	0.877	0.782	4.64147e-148		HNRNPAB	0.770913	0.919	0.36	1.58201e-289
	MYH9	0.299053	0.683	0.762	6.22922e-40		THEMIS2	0.266526	0.256	0.071	1.61377e-215		EZH2	0.511374	0.653	0.151	0		ZC3H7A	0.405201	0.46	0.272	4.94619e-148		SPAG5	0.26455	0.406	0.06	5.39339e-289
	EML4	0.374398	0.531	0.573	1.26811e-39		CCL5	0.75757	0.39	0.163	4.99552e-215		TROAP	0.508786	0.508	0.044	0		TNFSF4	0.272011	0.113	0.019	4.20262e-147		RANBP1	0.846197	0.974	0.551	1.03018e-287
	IFITM3	0.436059	0.508	0.534	6.04049e-39		CSF2	0.292796	0.233	0.058	5.80712e-215		RNASEH2A	0.504206	0.704	0.161	0		EGR2	0.300005	0.14	0.031	9.5146e-147		RRM1	0.611957	0.842	0.259	1.4035e-287
	NSD3	0.355067	0.539	0.6	2.88827e-38		PSMB10	0.339459	0.93	0.795	4.41026e-212		SNRPD1	0.503437	0.964	0.616	0		PDCD1	0.571862	0.656	0.558	2.15145e-146		TUBG1	0.398317	0.651	0.149	2.313e-287
	PCSK1N	0.4053	0.246	0.175	3.12008e-38		ANXA4	0.395411	0.46	0.227	1.38631e-208		CDC45	0.503037	0.52	0.053	0		B3GNT2	0.376109	0.458	0.273	3.26343e-146		PKM	0.752464	1	0.882	1.37527e-285
	MARCKSL1	0.399063	0.228	0.166	1.00136e-37		DOK2	0.407709	0.715	0.459	6.20705e-207		CXCR3	0.500693	0.695	0.237	0		SDC4	0.413605	0.221	0.082	4.39846e-145		PTTG1	1.14432	0.97	0.516	7.12425e-284
	AC026979.2	0.377427	0.209	0.145	1.70186e-37		RGS19	0.37656	0.605	0.345	1.80304e-206		CENPX	0.500612	0.847	0.371	0		CCND1	0.250015	0.12	0.022	6.14091e-145		C21orf58	0.274292	0.393	0.057	6.11695e-283
	FAAH2	0.337257	0.249	0.185	5.13662e-37		GPSM3	0.314698	0.964	0.883	2.30533e-206		KIF2C	0.497878	0.481	0.036	0		SGCE	0.272774	0.204	0.068	6.49865e-145		DSN1	0.308695	0.553	0.109	2.01684e-282
	ERAP2	0.353454	0.408	0.369	5.77329e-37		TRAPPC5	0.365766	0.445	0.21	9.02173e-205		NCAPG	0.495354	0.493	0.052	0		ADTRP	0.309682	0.205	0.069	1.23832e-144		ENO1	0.741767	1	0.867	1.928e-277
	BEX3	0.349953	0.19	0.124	6.23207e-37		CYTOR	0.426663	0.689	0.439	2.19088e-203		MRPS24	0.494463	0.771	0.319	0		ANKRD34B	0.253183	0.128	0.026	2.09545e-144		RRM2	0.440277	0.561	0.114	3.55519e-276
	SIT1	0.29853	0.499	0.457	2.84703e-36		NPDC1	0.498291	0.719	0.509	1.29414e-199		EXOSC8	0.492836	0.8	0.268	0		STAT1	0.48782	0.729	0.589	1.60182e-141		CKS2	1.00666	0.911	0.385	5.57685e-276
	DENND2D	0.284258	0.639	0.714	3.89658e-36		EEF2	0.284255	0.988	0.927	1.91012e-199		ANP32B	0.491343	0.988	0.804	0		CD151	0.429246	0.557	0.394	4.13105e-141		CDT1	0.339029	0.514	0.098	9.97599e-273
	EMB	0.366282	0.527	0.58	4.18626e-36		ST6GALNAC6	0.287198	0.247	0.073	3.20297e-198		VDAC3	0.491092	0.907	0.466	0		CD82	0.441677	0.778	0.693	4.83371e-141		CDCA4	0.430477	0.695	0.174	1.092e-271
	ICOS	0.41803	0.482	0.466	5.11792e-36		ARPC4	0.387516	0.556	0.312	1.4831e-197		ARRB2	0.484274	0.841	0.367	0		BST2	0.34604	0.89	0.763	6.14606e-141		SNRNP25	0.498524	0.826	0.25	3.80312e-266
	AKAP13	0.346705	0.603	0.692	1.96573e-35		RABAC1	0.386102	0.716	0.472	1.88697e-195		TUBG1	0.483301	0.628	0.115	0		RNASET2	0.379958	0.823	0.719	7.43523e-141		HELLS	0.526592	0.669	0.175	6.38154e-263
	JUND	0.412194	0.338	0.299	2.90891e-35		MAP3K8	0.526032	0.48	0.254	8.64364e-194		HIST1H1D	0.48198	0.537	0.148	0		HSPA1B	0.808141	0.347	0.177	1.79343e-140		VDAC1	0.730782	0.991	0.712	3.25184e-262
	FAM102A	0.346224	0.234	0.173	1.25365e-34		AES	0.354805	0.854	0.633	3.05572e-189		AURKA	0.480159	0.452	0.053	0		ATF5	0.414678	0.306	0.144	2.33478e-140		SNRPD1	0.712962	0.99	0.639	1.43914e-260
	CMTM8	0.265364	0.106	0.055	1.84681e-34		SH2D2A	0.42669	0.71	0.48	4.57334e-188		SNRPG	0.477557	0.986	0.785	0		SRP14	0.268345	0.974	0.955	1.53896e-139		NUDT1	0.6525	0.932	0.377	5.47796e-256
	TAF7	0.286846	0.591	0.639	6.54918e-34		TMBIM1	0.391528	0.624	0.378	8.0316e-188		HIST1H3C	0.477242	0.35	0.03	0		AZIN1-AS1	0.336517	0.219	0.082	2.06291e-139		FBXO5	0.352493	0.492	0.098	1.34043e-253
	TESPA1	0.421739	0.452	0.459	8.68258e-34		CD48	0.314902	0.915	0.744	1.03382e-186		EBP	0.475823	0.772	0.265	0		AC012645.3	0.309779	0.255	0.1	2.43688e-139		PPIA	0.494323	1	0.992	5.98513e-253
	AQP3	0.346494	0.433	0.393	4.12534e-33		ACAA2	0.37998	0.51	0.27	1.13938e-186		PSME2	0.47442	0.993	0.894	0		BZW1	0.404237	0.786	0.656	2.66772e-139		IFI27L1	0.361565	0.661	0.164	1.62641e-252
	YPEL3	0.366718	0.322	0.274	6.56585e-33		LCP1	0.331199	0.932	0.758	1.84286e-184		KIF23	0.473585	0.417	0.041	0		SGK1	0.420855	0.332	0.165	6.91256e-139		KPNA2	0.717744	0.889	0.328	2.51072e-252
	TUBA1A	0.380763	0.637	0.722	7.19363e-33		TAGLN2	0.309799	0.975	0.883	9.13835e-184		USP1	0.473191	0.76	0.263	0		SUMO1	0.313416	0.851	0.765	1.0044e-138		DNAJC9	0.586104	0.872	0.302	6.93329e-252
	TNFAIP3	0.55077	0.351	0.322	2.75249e-32		MYCBP	0.337813	0.397	0.18	1.29844e-182		DEPDC1B	0.470696	0.477	0.042	0		GEM	0.331287	0.197	0.067	2.043e-138		RBBP8	0.379419	0.626	0.153	8.43999e-251
	XBP1	0.558425	0.467	0.492	3.15267e-32		S100A9	0.299147	0.184	0.043	2.13259e-181		SSRP1	0.466496	0.823	0.347	0		RDH10	0.443841	0.27	0.122	2.8687e-138		ATAD2	0.387417	0.644	0.158	1.4743e-250
	HELB	0.338126	0.191	0.132	4.99782e-32		SARNP	0.320599	0.421	0.196	1.3606e-179		BUB1	0.463074	0.479	0.043	0		UQCRC2	0.394753	0.776	0.681	6.10399e-138		TEX30	0.346055	0.598	0.14	1.08325e-249
	APBB1IP	0.325116	0.539	0.609	6.56856e-32		ARL6IP1	0.368209	0.663	0.412	3.57639e-179		MND1	0.462804	0.503	0.052	0		INPP5F	0.322511	0.299	0.139	1.9227e-137		RPA3	0.706749	0.987	0.541	1.25955e-249
	RASGRP1	0.380724	0.322	0.285	2.93076e-31		WAS	0.34825	0.857	0.668	1.98352e-178		SGO2	0.460045	0.456	0.072	0		RGS2	0.472857	0.503	0.325	2.02657e-137		HIST1H1B	0.544654	0.444	0.083	1.31937e-249
	MAL	0.624459	0.649	0.717	5.41222e-31		RAP1B	0.353165	0.851	0.676	2.66587e-178		MCM6	0.458039	0.674	0.227	0		PTPN7	0.423964	0.718	0.581	2.2079e-137		HMGB1	0.742419	1	0.939	1.90691e-249
	ARHGAP15	0.350703	0.496	0.536	2.35978e-30		MT1F	0.304348	0.424	0.195	5.50212e-175		RACGAP1	0.457311	0.513	0.091	0		LAMTOR3	0.491664	0.487	0.326	7.56563e-137		BCL2L12	0.407865	0.751	0.209	2.7958e-249
	CYTH1	0.369613	0.482	0.509	2.74562e-30		TCIRG1	0.391256	0.586	0.353	1.21851e-174		SNRNP25	0.456852	0.722	0.221	0		TYMP	0.548064	0.5	0.343	4.19433e-136		TROAP	0.291039	0.441	0.08	5.281e-249
	RNF213	0.277911	0.658	0.737	3.07298e-29		UTS2	0.331796	0.304	0.12	3.85384e-174		CDCA2	0.451734	0.447	0.044	0		MBOAT7	0.494331	0.414	0.256	1.2687e-135		KIF20A	0.277489	0.296	0.038	1.03295e-246
	CD84	0.39226	0.38	0.36	3.29152e-29		EPSTI1	0.38534	0.654	0.425	7.08697e-173		CBR3	0.450558	0.573	0.119	0		NDFIP1	0.281777	0.858	0.783	1.49267e-135		CENPM	0.631156	0.873	0.305	1.52166e-246
	FOSB	0.447239	0.358	0.328	5.33356e-29		SLFN5	0.319732	0.586	0.32	2.66626e-171		KNL1	0.448772	0.422	0.048	0		ARHGAP10	0.394026	0.345	0.183	2.73577e-133		PXMP2	0.269948	0.496	0.099	1.54529e-245
	ZNF331	0.312087	0.179	0.123	1.38889e-28		S100A8	0.278404	0.177	0.042	8.07357e-171		TRIP13	0.447933	0.516	0.047	0		IGHM	0.416746	0.392	0.222	1.13032e-132		CEP55	0.259965	0.434	0.079	4.23572e-245
	PDLIM1	0.395138	0.271	0.218	1.56364e-28		ERI1	0.344475	0.343	0.151	2.7331e-170		FBXO5	0.447165	0.478	0.07	0		PTPN11	0.4178	0.492	0.332	8.41098e-132		RFC2	0.439074	0.737	0.209	7.15e-245
	RCAN3	0.346815	0.179	0.125	4.93581e-28		TMC6	0.345744	0.619	0.385	2.844e-169		EEF1E1	0.44681	0.599	0.161	0		MSI2	0.322421	0.388	0.214	7.8641e-130		TUBB4B	0.93451	0.952	0.531	1.09708e-243
	RIPOR2	0.429678	0.482	0.516	1.3687e-27		CLDND1	0.357225	0.467	0.241	6.22648e-169		COX8A	0.439213	0.993	0.881	0		VEZT	0.338318	0.354	0.19	1.117e-129		GPN3	0.327243	0.66	0.168	3.53682e-243
	LIME1	0.309835	0.49	0.487	3.60588e-27		ADD3	0.299588	0.846	0.625	3.21495e-168		MYCBP	0.437134	0.623	0.175	0		RASGEF1B	0.270755	0.115	0.023	1.16236e-129		LSM4	0.695929	0.971	0.497	4.0456e-241
	IER2	0.436554	0.647	0.752	5.67912e-27		CLSTN3	0.294222	0.298	0.113	6.61611e-168		CDC6	0.436551	0.438	0.042	0		AC007384.1	0.288067	0.134	0.032	1.27172e-128		MAGOHB	0.411154	0.741	0.216	4.28403e-240
	TNRC6B	0.374107	0.348	0.325	6.46713e-27		PIK3R5	0.261118	0.256	0.085	1.05173e-167		CKAP2L	0.436485	0.401	0.033	0		DDX24	0.331828	0.826	0.711	2.10499e-128		SMC4	0.575667	0.891	0.323	1.0521e-239
	TPR	0.341162	0.577	0.673	1.14166e-26		VAMP5	0.360299	0.738	0.515	1.29518e-165		HIST1H2AH	0.43631	0.304	0.02	0		TRMT112	0.286433	0.91	0.828	6.50675e-128		VRK1	0.402524	0.756	0.219	9.88528e-239
	HERC1	0.363257	0.273	0.231	2.1812e-26		ARHGEF1	0.34562	0.76	0.533	1.70979e-164		KIF20B	0.433595	0.604	0.169	0		FAIM2	0.280485	0.102	0.018	3.56146e-126		ITGB3BP	0.340377	0.651	0.166	1.39503e-238
	SBDS	0.365776	0.446	0.472	2.30676e-26		NMRK1	0.39322	0.491	0.275	2.74016e-164		CENPH	0.433136	0.584	0.114	0		IL4	0.805864	0.14	0.037	3.87517e-126		PCLAF	0.390392	0.597	0.142	2.41298e-237
	FCMR	0.333638	0.425	0.418	3.32496e-26		C1orf21	0.304208	0.285	0.11	2.70448e-163		FANCI	0.431601	0.506	0.083	0		GLCCI1	0.325166	0.385	0.21	2.45053e-125		CCT5	0.736705	0.972	0.584	1.0693e-236
	TENT5C	0.4041	0.213	0.164	1.78742e-25		GIMAP6	0.338297	0.613	0.364	7.00305e-163		VRK1	0.430675	0.701	0.186	0		MIR155HG	0.609527	0.252	0.11	6.53767e-124		CDK4	0.654587	0.9	0.379	3.0169e-235
	DDX17	0.344423	0.531	0.603	1.78518e-24		NDUFA9	0.321264	0.451	0.232	5.25377e-160		LIG1	0.427665	0.579	0.112	0		PHLDA1	0.336542	0.203	0.076	1.10167e-123		MIR155HG	0.54817	0.548	0.127	1.47497e-234
	ZFP36L2	0.250893	0.719	0.742	1.82529e-24		CD37	0.264854	0.979	0.932	1.63729e-159		SLC43A3	0.424908	0.573	0.126	0		C19orf53	0.265094	0.87	0.795	7.41286e-123		CSE1L	0.310169	0.629	0.157	3.6584e-233
	PPP1R15A	0.413227	0.573	0.64	2.03416e-24		CPNE1	0.35383	0.604	0.381	1.33629e-158		PPIF	0.422369	0.693	0.23	0		SMYD3	0.455206	0.341	0.187	1.51108e-121		NPM3	0.342742	0.58	0.14	8.75492e-233
	MPRIP	0.33376	0.309	0.276	3.85825e-23		TBXAS1	0.37038	0.509	0.281	2.44547e-158		RAD51AP1	0.4195	0.449	0.048	0		CD79A	0.632356	0.178	0.061	3.12799e-121		DDX39A	0.670778	0.962	0.453	1.88471e-232
	CDC42SE2	0.301109	0.535	0.625	6.2491e-23		PFKL	0.374327	0.606	0.383	2.67878e-158		MXD3	0.415039	0.348	0.03	0		LAT2	0.26637	0.182	0.063	7.85937e-119		NCAPD3	0.282852	0.521	0.114	3.2003e-232
	ZBTB20	0.257425	0.163	0.113	2.1331e-22		ACAP1	0.306987	0.839	0.637	3.18513e-157		CENPA	0.414908	0.409	0.024	0		LRG1	0.2956	0.156	0.048	8.17222e-119		KNSTRN	0.253961	0.431	0.081	1.6592e-231
	MPHOSPH8	0.349793	0.504	0.586	3.22698e-22		MYADM	0.350602	0.511	0.28	5.43739e-156		CHEK1	0.410981	0.53	0.084	0		GFOD1	0.299467	0.253	0.114	1.24e-118		HSP90AA1	0.781499	1	0.961	1.76074e-231
	RSRP1	0.315028	0.548	0.621	5.17983e-22		OPTN	0.325008	0.78	0.563	6.75289e-155		ATAD2	0.409812	0.564	0.133	0		IKZF2	0.25709	0.185	0.066	1.35326e-113		CTPS1	0.370252	0.639	0.168	3.70356e-231
	KLF2	0.362979	0.468	0.467	2.13561e-21		CAST	0.353354	0.712	0.494	1.79737e-154		POLD2	0.406275	0.723	0.258	0		PEG10	0.296831	0.124	0.032	9.09925e-112		POLD2	0.539655	0.818	0.285	1.66802e-230
	INPP4B	0.257796	0.436	0.399	2.99664e-21		SNX5	0.362797	0.714	0.506	1.00766e-153		PFN1	0.405975	1	0.991	0		SPATS2L	0.372476	0.329	0.184	1.34157e-111		RAD51C	0.414686	0.816	0.257	1.94785e-230
	SYNE1	0.350534	0.289	0.26	9.67256e-20		COTL1	0.25467	0.981	0.925	1.18254e-153		HIST1H2AG	0.405959	0.371	0.066	0		GDI2	0.298195	0.84	0.733	1.66444e-111		FANCG	0.258481	0.495	0.104	3.59374e-230
	SF1	0.252255	0.632	0.749	1.86045e-18		APOBEC3H	0.299677	0.287	0.115	1.13026e-152		SGO1	0.405161	0.467	0.051	0		TBC1D4	0.315386	0.417	0.242	3.43642e-111		POLD3	0.30772	0.565	0.132	5.03824e-230
	C4orf3	0.297744	0.698	0.849	2.35852e-18		AHNAK	0.442032	0.666	0.417	1.9762e-151		CCNE1	0.405072	0.439	0.066	0		PDHA1	0.411935	0.494	0.354	4.05331e-111		AURKA	0.277413	0.431	0.082	3.5815e-229
	GCC2	0.37285	0.397	0.414	6.3633e-18		LAIR2	0.300653	0.74	0.481	2.683e-151		HADH	0.403135	0.683	0.21	0		ATP10D	0.252161	0.119	0.029	1.18251e-110		H2AFX	0.597024	0.829	0.288	3.74853e-228
	DGCR6L	0.358551	0.405	0.444	4.13269e-17		SAMHD1	0.320279	0.576	0.338	2.75833e-151		LRR1	0.402241	0.595	0.126	0		LINC01588	0.388932	0.148	0.047	1.47307e-110		LMNB1	0.557805	0.852	0.303	5.69009e-228
	NEAT1	0.299751	0.611	0.721	4.2506e-17		C4orf48	0.32141	0.852	0.678	3.3295e-151		RBBP8	0.400649	0.557	0.127	0		NHP2	0.311136	0.774	0.628	2.92209e-109		TMPO	0.595529	0.888	0.336	9.48949e-228
	TRIM22	0.305743	0.463	0.485	6.42321e-17		STK38	0.29653	0.502	0.275	2.02348e-149		SHCBP1	0.400052	0.474	0.045	0		LTA	0.598594	0.33	0.174	1.23223e-108		EZH2	0.424128	0.668	0.185	2.02739e-227
	CYLD	0.361492	0.422	0.464	4.98182e-16		TPGS1	0.309469	0.482	0.271	4.84036e-149		SPC24	0.396927	0.445	0.038	0		MYO7A	0.275653	0.209	0.086	2.08165e-108		HSPD1	0.938251	0.993	0.733	1.92677e-225
	BCL2	0.33887	0.195	0.159	1.84572e-15		TOB1	0.390064	0.559	0.343	9.45178e-149		TFDP1	0.393543	0.616	0.157	0		BNIP3L	0.317938	0.507	0.346	5.88016e-108		PTMA	0.497721	1	0.998	2.68433e-224
	SAMHD1	0.348096	0.384	0.396	2.83917e-15		GSTP1	0.365064	0.635	0.386	6.0227e-148		MYBL2	0.392477	0.421	0.042	0		PLCL2	0.385144	0.25	0.118	2.31866e-107		RAD1	0.300731	0.662	0.175	4.05755e-223
	DNAJB9	0.340505	0.284	0.262	3.35599e-15		LITAF	0.464155	0.559	0.346	2.56958e-147		MTFR2	0.38898	0.47	0.052	0		BIRC3	0.564303	0.509	0.362	2.7421e-107		TUBB6	0.264944	0.337	0.054	1.11209e-222
	MLLT6	0.287593	0.207	0.171	3.60808e-15		SPN	0.348812	0.684	0.465	2.87248e-147		CFL1	0.387957	0.999	0.994	0		TMEM70	0.390542	0.516	0.375	3.8294e-107		NPM1	0.627923	1	0.982	1.74149e-221
	DDX6	0.340413	0.408	0.439	4.87659e-15		DUSP2	0.570341	0.712	0.54	3.46254e-146		DTL	0.386518	0.421	0.041	0		BEX2	0.341908	0.297	0.148	5.92216e-107		SHMT1	0.255799	0.539	0.125	1.56457e-218
	GOLGA8B	0.263115	0.166	0.128	5.49791e-15		HCLS1	0.253639	0.941	0.825	2.13547e-145		MCUR1	0.385882	0.665	0.215	0		CPM	0.306717	0.227	0.099	5.40476e-105		CHCHD2	0.487544	1	0.95	2.86529e-217
	CLK1	0.321986	0.454	0.5	1.58464e-14		PPP1R18	0.286025	0.88	0.725	2.57387e-144		CEP55	0.384432	0.454	0.05	0		VOPP1	0.335825	0.608	0.462	7.02417e-105		BCAT1	0.438573	0.653	0.182	5.97228e-217
	RHOH	0.302265	0.509	0.583	2.50899e-14		FKBP11	0.298446	0.444	0.231	3.08693e-143		C3orf14	0.382524	0.502	0.112	0		EPHX2	0.324455	0.368	0.218	6.44154e-104		UBE2S	0.483888	0.7	0.209	3.6027e-216
	SNHG8	0.259047	0.563	0.659	3.85944e-14		EGLN2	0.26387	0.261	0.102	9.14847e-143		KNSTRN	0.381954	0.413	0.057	0		SQSTM1	0.338372	0.786	0.688	1.43019e-103		KIF22	0.530847	0.872	0.316	3.1967e-215
	SCML4	0.291922	0.277	0.245	2.31548e-13		CDC42SE1	0.307166	0.753	0.545	1.76226e-142		NCAPD2	0.381187	0.545	0.13	0		NFATC1	0.426953	0.397	0.257	1.51612e-103		YEATS4	0.347533	0.7	0.201	4.51747e-214
	CREBRF	0.270839	0.25	0.22	4.799e-13		PSMA2	0.279788	0.359	0.164	1.88953e-142		SAC3D1	0.37674	0.473	0.063	0		DNAJB14	0.374358	0.515	0.373	3.31542e-102		HNRNPA2B1	0.506557	1	0.958	8.22032e-213
	ADA2	0.2865	0.226	0.195	4.89606e-13		MYD88	0.311895	0.486	0.279	1.14958e-141		E2F2	0.376177	0.479	0.066	0		CCR7	0.57283	0.433	0.279	1.51972e-101		PHF19	0.607895	0.878	0.342	2.0723e-212
	RAB37	0.272464	0.33	0.315	6.97659e-13		UFC1	0.286823	0.847	0.695	1.26889e-141		TEX30	0.375868	0.561	0.111	0		SELENOT	0.280516	0.763	0.663	1.9893e-101		MSH2	0.261495	0.554	0.133	9.85401e-211
	RSBN1	0.351797	0.312	0.311	9.39156e-13		MVP	0.310386	0.756	0.546	1.34106e-139		OIP5	0.36827	0.459	0.051	0		MAT2B	0.252368	0.835	0.754	2.29773e-101		DNMT1	0.616117	0.923	0.428	2.51867e-210
	SRPK2	0.34235	0.416	0.463	1.71718e-12		CCND3	0.254432	0.912	0.775	2.54413e-139		HJURP	0.366372	0.346	0.025	0		ATOX1	0.33576	0.659	0.527	5.31468e-100		NOP16	0.560925	0.763	0.265	2.01558e-209
	XIST	0.309928	0.211	0.177	4.18139e-12		LAPTM5	0.298591	0.948	0.89	1.19332e-138		EIF4EBP1	0.36473	0.582	0.16	0		WDPCP	0.358311	0.137	0.044	8.69864e-99		UCK2	0.316139	0.551	0.138	2.07513e-208
	GOLGA7	0.31393	0.467	0.556	6.08236e-12		FBXW5	0.335911	0.6	0.391	8.13952e-138		MRPL38	0.363522	0.632	0.202	0		FAAP20	0.362941	0.581	0.452	9.72196e-98		BARD1	0.313721	0.652	0.177	9.95042e-208
	CTSA	0.281429	0.526	0.612	8.41579e-12		VSIR	0.295002	0.668	0.428	6.28734e-137		CHAF1B	0.363498	0.438	0.069	0		AKAP7	0.316704	0.158	0.056	2.62064e-97		RUVBL2	0.50391	0.855	0.326	8.38533e-207
	MACF1	0.37005	0.4	0.44	1.48452e-10		ISG15	0.375587	0.847	0.712	1.13609e-136		UCK2	0.362284	0.505	0.113	0		CTSB	0.334081	0.688	0.575	1.12796e-96		PALLD	0.262529	0.337	0.055	1.03196e-206
	SLC7A6	0.295566	0.239	0.219	2.30587e-10		PRKX	0.300377	0.509	0.292	1.57711e-134		HELLS	0.361391	0.568	0.152	0		DBI	0.263433	0.898	0.83	3.81509e-96		HIST1H3B	0.322631	0.358	0.064	4.18437e-206
	CYFIP2	0.306408	0.45	0.512	2.78284e-10		SH3BP5	0.287692	0.387	0.194	1.74634e-134		ORC6	0.361383	0.45	0.056	0		GMDS	0.39255	0.417	0.284	5.22035e-96		HSP90AB1	0.732763	0.996	0.875	1.28818e-205
	NR4A2	0.335837	0.365	0.367	5.02318e-10		MSN	0.303031	0.857	0.692	2.9212e-134		CDCA4	0.361074	0.558	0.154	0		ENO1	0.262377	0.927	0.853	1.02963e-94		HMGB2	0.80248	0.973	0.599	5.91169e-205
	DOCK10	0.266314	0.174	0.145	9.23094e-10		WDR1	0.293782	0.877	0.75	8.88617e-134		FH	0.360526	0.621	0.18	0		GRINA	0.313514	0.434	0.286	1.50084e-94		RBFA	0.260478	0.56	0.139	6.57735e-205
	NAP1L4	0.268981	0.553	0.677	1.4596e-09		TGFB1	0.274661	0.463	0.255	7.21787e-133		BRCA1	0.357367	0.427	0.06	0		EIF1AX	0.382228	0.661	0.533	2.17869e-94		PRPF4	0.254458	0.62	0.162	1.93777e-204
	LNPEP	0.316781	0.33	0.337	2.21594e-09		ANXA6	0.275141	0.925	0.792	2.69954e-132		RFC2	0.355956	0.625	0.185	0		TRAC	0.267255	0.808	0.703	2.96408e-94		GAPDH	0.52986	1	0.995	2.63251e-203
	IDS	0.310909	0.443	0.503	6.69124e-09		HLA-DQB1	0.281934	0.588	0.359	7.17779e-132		SKA3	0.353562	0.408	0.032	0		FCRL3	0.303949	0.267	0.131	3.66297e-94		FKBP4	0.624589	0.712	0.229	3.21919e-203
	DCP2	0.334273	0.391	0.442	8.10004e-09		GIMAP7	0.264048	0.935	0.745	7.63703e-132		SPAG5	0.352325	0.398	0.035	0		MEAF6	0.267118	0.688	0.58	1.70387e-93		HMGN2	0.792984	0.999	0.862	1.3693e-202
	AC016831.7	0.297858	0.258	0.244	1.67926e-08		GLUD1	0.307849	0.506	0.3	2.03592e-131		GATD3B	0.35231	0.54	0.15	0		HMSD	0.281019	0.147	0.052	2.48704e-93		ATP5MC3	0.53517	1	0.899	6.08448e-202
	TSPYL1	0.279394	0.222	0.201	2.33341e-08		CCDC85B	0.312677	0.737	0.53	2.48441e-131		KIF15	0.35113	0.361	0.027	0		PARVG	0.280702	0.312	0.165	2.65122e-93		LDHA	0.628893	0.999	0.884	2.07844e-201
	AL138963.3	0.280096	0.189	0.155	3.53371e-08		OASL	0.259642	0.266	0.108	1.0263e-128		ACTB	0.351119	1	1	0		PLS3	0.568465	0.437	0.325	3.1191e-92		CACYBP	0.642011	0.973	0.557	3.08294e-201
	STMN3	0.305982	0.172	0.147	4.25966e-08		CHMP4A	0.298411	0.435	0.243	1.7524e-128		MIS18A	0.348733	0.538	0.093	0		NFKBID	0.374024	0.183	0.077	3.17933e-92		NR2C2AP	0.317865	0.616	0.168	1.7567e-200
	AC119396.1	0.272452	0.171	0.146	5.07375e-08		LRRFIP1	0.285107	0.848	0.664	1.26756e-127		POC1A	0.347338	0.443	0.05	0		PLPP5	0.316371	0.382	0.244	5.14569e-92		HADH	0.375617	0.754	0.239	3.76299e-200
	AAK1	0.336505	0.24	0.229	7.1146e-08		ID2	0.301924	0.724	0.507	1.44691e-127		IER3IP1	0.345547	0.609	0.188	0		ARL6IP5	0.283075	0.928	0.895	9.03262e-91		TRAP1	0.46158	0.769	0.265	8.07041e-200
	CHD2	0.330585	0.351	0.375	7.1776e-08		XAF1	0.281743	0.45	0.246	3.54806e-126		YEATS4	0.343679	0.623	0.174	0		SUPT4H1	0.2853	0.699	0.586	1.86483e-90		DKC1	0.451796	0.77	0.263	9.40484e-200
	TNIK	0.285302	0.278	0.271	3.79392e-07		CEMIP2	0.315471	0.524	0.32	4.63158e-126		TCF19	0.339984	0.434	0.053	0		LINC00239	0.305842	0.287	0.153	4.7096e-90		NUP93	0.257575	0.641	0.175	1.11467e-199
	RGS14	0.304737	0.362	0.399	7.93181e-07		IL18R1	0.262811	0.28	0.12	4.89868e-126		FAM111B	0.33715	0.341	0.027	0		INPP1	0.33104	0.364	0.232	7.24566e-89		NHP2	0.649143	0.976	0.651	1.46458e-198
	AC087239.1	0.261421	0.154	0.13	8.3119e-07		CITED2	0.323805	0.592	0.384	8.18072e-124		DSCC1	0.335487	0.392	0.039	0		TPP1	0.320065	0.465	0.327	1.41263e-88		MRPL39	0.423471	0.778	0.271	4.34793e-196
	EGR1	0.437566	0.153	0.127	1.30478e-06		ESYT1	0.282175	0.562	0.347	1.12217e-123		CIP2A	0.333557	0.41	0.051	0		SKAP2	0.265379	0.186	0.079	5.41875e-88		HSPE1	0.91884	0.996	0.772	1.3779e-195
	SATB1	0.258401	0.176	0.153	1.90344e-06		NOP53	0.274127	0.853	0.692	2.23764e-123		KIF14	0.330431	0.307	0.024	0		SH3BGRL	0.25941	0.84	0.767	5.91552e-88		CAV1	0.535461	0.602	0.167	3.11003e-195
	AC004585.1	0.273458	0.353	0.355	3.04565e-06		CCDC69	0.288433	0.486	0.289	3.96703e-122		U2AF1L5	0.330084	0.4	0.054	0		TMCO1	0.26774	0.742	0.633	8.65974e-88		PGAM1	0.599251	0.994	0.79	5.8285e-195
	RRS1	0.375854	0.162	0.235	6.8259e-06		RHOF	0.28099	0.717	0.523	9.86173e-122		MELK	0.328966	0.385	0.046	0		TNFRSF9	0.399555	0.129	0.043	8.83709e-88		WDR5	0.296857	0.624	0.175	9.81582e-195
	MDM4	0.264328	0.213	0.199	8.05546e-06		CTSS	0.2647	0.609	0.397	1.62154e-121		ALYREF	0.32697	0.483	0.088	0		IQCG	0.299348	0.152	0.058	1.22746e-87		PPIH	0.473259	0.905	0.366	1.19956e-193
	PBXIP1	0.300646	0.354	0.376	1.12997e-05		SAMSN1	0.281308	0.453	0.253	1.70093e-121		HIRIP3	0.323738	0.539	0.117	0		MAPRE2	0.296506	0.618	0.497	2.63744e-87		EIF4EBP1	0.321866	0.646	0.185	1.31313e-193
	ARHGEF3	0.272676	0.368	0.401	1.97966e-05		IFI6	0.317854	0.639	0.431	2.64025e-121		NRM	0.320179	0.461	0.087	0		NDUFB3	0.265078	0.822	0.72	3.42448e-87		SLBP	0.610471	0.92	0.435	2.94394e-193
	ZC3HAV1	0.31598	0.397	0.461	5.55065e-05		SIGIRR	0.278414	0.689	0.48	6.71386e-120		SLC1A5	0.318736	0.539	0.152	0		RHBDD2	0.334897	0.568	0.439	4.07673e-87		POLR3K	0.426064	0.809	0.291	3.34926e-192
	CHIC2	0.278442	0.372	0.417	0.000102142		NDUFA7	0.26287	0.311	0.15	1.41575e-118		KIF20A	0.318278	0.289	0.019	0		LEPROT	0.277802	0.298	0.169	2.76026e-86		THOC3	0.535671	0.932	0.426	7.08779e-192
	ASH1L	0.28173	0.255	0.252	0.000102406		GZMB	0.91228	0.176	0.056	3.62577e-118		LYAR	0.317523	0.567	0.165	0		CXorf40B	0.333831	0.374	0.243	2.78234e-86		PSMG1	0.51224	0.877	0.353	7.97433e-192
	ATP2B1-AS1	0.286929	0.217	0.203	0.000123583		GMIP	0.259172	0.35	0.179	3.77364e-118		ALDH16A1	0.31638	0.581	0.162	0		ZBED2	0.356858	0.122	0.039	1.86932e-85		NASP	0.624262	0.949	0.504	1.05186e-191
	KMT2A	0.280986	0.294	0.308	0.00471783		TWF2	0.279579	0.776	0.594	4.36784e-118		ITGB3BP	0.315131	0.552	0.144	0		TMED5	0.408291	0.543	0.424	1.17227e-83		PAK1IP1	0.351421	0.64	0.188	1.33942e-191
	G3BP2	0.273227	0.409	0.485	0.00563422		TADA3	0.288717	0.671	0.478	7.04613e-117		HIST1H2AL	0.312643	0.283	0.044	0		MFSD10	0.376086	0.544	0.433	1.86514e-83		PSAT1	0.383811	0.606	0.175	2.06243e-191
	SLC9A9	0.257845	0.322	0.342	0.00622588		HEXA	0.257702	0.339	0.172	9.25259e-115		WDR76	0.309706	0.436	0.088	0		APLP2	0.336585	0.293	0.17	3.86752e-83		BRIX1	0.424948	0.814	0.292	5.56997e-191
	GPR174	0.272902	0.305	0.323	0.00731903		PLAC8	0.438331	0.283	0.125	2.67596e-114		DSN1	0.309387	0.472	0.087	0		TMEM243	0.265253	0.68	0.583	6.87538e-83		EXOSC8	0.455647	0.825	0.303	2.40823e-190
	OFD1	0.264947	0.396	0.438	0.00733271		CAPN1	0.270991	0.551	0.36	8.49853e-114		MCM10	0.308698	0.349	0.03	0		ASB2	0.254584	0.316	0.179	6.44554e-82		IFRD2	0.32213	0.627	0.181	4.62705e-189
	MAGEH1	0.263132	0.314	0.327	0.00979207		RALY	0.266037	0.796	0.595	8.48727e-112		FOXM1	0.30584	0.33	0.03	0		AC090152.1	0.2593	0.395	0.252	2.97432e-81		TFDP1	0.291532	0.645	0.187	1.33074e-188
	VAMP2	0.293345	0.257	0.266	0.0347087		ZBTB32	0.283598	0.243	0.104	9.0672e-112		ESCO2	0.301459	0.334	0.031	0		MAGEH1	0.285833	0.429	0.281	1.98971e-80		CCDC86	0.261112	0.488	0.118	3.66406e-188
	SERINC1	0.255103	0.423	0.492	0.0347547		MAP1LC3B	0.276953	0.763	0.593	1.60628e-111		MAGOHB	0.300556	0.625	0.193	0		MAML2	0.25002	0.227	0.111	3.30721e-79		EIF1AY	0.450058	0.488	0.12	3.98138e-188
							SMIM7	0.257646	0.467	0.285	1.62755e-110		PPIL1	0.294466	0.55	0.147	0		LAIR2	0.470717	0.616	0.51	1.17064e-78		MTHFD1	0.395887	0.752	0.254	8.9727e-188
							FERMT3	0.270466	0.711	0.519	3.31635e-109		NCAPG2	0.294112	0.388	0.05	0		STAU2	0.28683	0.265	0.148	3.53444e-78		COX5A	0.5128	0.996	0.858	2.00281e-186
							IMPDH1	0.259221	0.485	0.292	2.91102e-108		SHMT1	0.293283	0.493	0.1	0		GCA	0.262704	0.19	0.088	5.95664e-78		MSH6	0.255555	0.461	0.107	2.32779e-186
							IFI35	0.283777	0.579	0.391	1.18015e-107		KIF11	0.293207	0.319	0.041	0		TMEM179B	0.285038	0.697	0.594	7.91711e-78		TUBA1C	0.647091	0.923	0.433	9.02044e-185
							SPOCK2	0.263389	0.864	0.718	1.45089e-107		CBWD5	0.292349	0.472	0.119	0		TMEM216	0.27372	0.345	0.218	6.64239e-77		PDCD5	0.638175	0.972	0.619	6.60302e-184
							BHLHE40	0.284193	0.465	0.275	2.06443e-107		DEPDC1	0.290485	0.305	0.019	0		SLC3A2	0.329675	0.651	0.555	1.51868e-75		CMSS1	0.273091	0.558	0.149	6.65587e-184
							OAS1	0.278794	0.418	0.24	4.72704e-107		SLC27A2	0.289634	0.387	0.069	0		OFD1	0.257737	0.528	0.385	1.54338e-75		MRTO4	0.42395	0.741	0.254	3.181e-183
							NAPRT	0.275881	0.313	0.161	6.05984e-106		C21orf58	0.289614	0.331	0.041	0		COQ10B	0.283068	0.487	0.358	1.84207e-75		TOPBP1	0.287728	0.587	0.163	3.44137e-183
							IRF1	0.273293	0.812	0.634	2.60902e-104		ERI1	0.287687	0.537	0.148	0		SYNGR2	0.324787	0.771	0.666	9.13458e-75		LYAR	0.346507	0.629	0.189	1.2465e-182
							HPGD	0.382086	0.133	0.037	4.07016e-104		MRPS17	0.285904	0.441	0.089	0		TTC38	0.287524	0.208	0.105	4.71128e-73		ACTL6A	0.37941	0.795	0.284	2.4136e-182
							TSC22D4	0.262147	0.576	0.388	1.00372e-103		PHGDH	0.284628	0.315	0.027	0		NR4A1	0.414908	0.189	0.091	1.07281e-72		KIF20B	0.332501	0.653	0.197	5.58414e-182
							ACAA1	0.269648	0.563	0.384	1.08021e-102		CHAF1A	0.281308	0.437	0.086	0		TSPAN5	0.277907	0.394	0.271	1.31133e-72		DCTPP1	0.559237	0.899	0.403	7.11243e-182
							CD4	0.296209	0.683	0.509	4.7154e-102		SKA1	0.281265	0.343	0.028	0		AC100810.1	0.262651	0.23	0.122	2.24947e-72		EBNA1BP2	0.447545	0.807	0.301	2.58051e-181
							NARF	0.288863	0.565	0.389	5.17882e-101		PRR11	0.27957	0.348	0.046	0		ZEB2	0.343431	0.258	0.149	2.64603e-72		WDR12	0.301893	0.596	0.171	9.89534e-181
							PIM1	0.290014	0.567	0.364	5.56054e-101		CCDC34	0.278071	0.396	0.075	0		AUP1	0.314971	0.788	0.696	4.10536e-72		BANF1	0.527781	0.996	0.686	2.59285e-180
							HK1	0.26162	0.514	0.333	9.38567e-101		POLD3	0.276946	0.466	0.114	0		IFI27L2	0.325323	0.645	0.544	8.6993e-72		TCP1	0.571419	0.96	0.522	3.90974e-180
							IRF7	0.299225	0.502	0.319	1.78622e-99		KIF4A	0.276568	0.301	0.025	0		PSMB5	0.265772	0.543	0.427	8.77804e-72		EIF5A	0.693598	0.98	0.734	1.13058e-179
							RNF213	0.272775	0.823	0.679	7.87325e-99		NCAPD3	0.276313	0.431	0.095	0		LGMN	0.343776	0.117	0.041	4.08151e-71		CENPX	0.525348	0.91	0.4	9.38905e-179
							TPM4	0.28024	0.797	0.619	4.78934e-98		AC093512.2	0.276183	0.37	0.055	0		HIBCH	0.276342	0.374	0.254	9.07781e-71		TPI1	0.580409	1	0.862	1.01878e-178
							TAP1	0.252281	0.841	0.672	1.11474e-97		CDK2	0.274432	0.409	0.079	0		NCF4	0.446968	0.448	0.35	5.88887e-70		ANP32B	0.575973	0.988	0.817	1.67357e-178
							LTB	0.283909	0.914	0.731	1.30051e-97		RFC5	0.273893	0.531	0.134	0		SERINC3	0.28389	0.557	0.446	2.908e-69		SNRPA1	0.565418	0.946	0.469	8.23758e-178
							TMEM256	0.259083	0.708	0.546	2.29962e-95		TIMELESS	0.273419	0.4	0.07	0		ATP5MC1	0.252273	0.681	0.562	5.75164e-69		SAAL1	0.254782	0.596	0.169	1.00337e-177
							AQP3	0.439274	0.534	0.368	6.99442e-89		BRCA2	0.272997	0.355	0.05	0		KRIT1	0.263207	0.321	0.198	6.38283e-69		EXOSC3	0.364212	0.781	0.277	3.82311e-176
							TNFRSF4	0.256973	0.758	0.599	1.33255e-85		PBK	0.272753	0.323	0.029	0		MEST	0.495049	0.194	0.1	1.25873e-68		SNRPB	0.556442	0.976	0.676	3.98162e-175
							PMAIP1	0.313938	0.526	0.366	2.72598e-84		EMG1	0.271717	0.413	0.079	0		ZNFX1	0.250557	0.426	0.297	7.82488e-67		TOMM40	0.425587	0.742	0.265	2.2197e-173
							MGST3	0.279232	0.597	0.43	9.78439e-79		MRPL12	0.271704	0.38	0.059	0		ANKRD44	0.265486	0.596	0.484	1.2374e-66		CBX5	0.384755	0.779	0.282	2.98599e-173
							PTPN6	0.252587	0.757	0.597	7.24352e-73		AL365205.1	0.26622	0.396	0.07	0		PHACTR2	0.254963	0.443	0.318	2.65869e-66		PPP1R14B	0.258592	0.47	0.117	1.47025e-171
							ZFP36	0.32029	0.854	0.791	4.30717e-65		TTK	0.263114	0.307	0.031	0		NCOA7	0.313385	0.456	0.346	7.88639e-66		TCOF1	0.275079	0.692	0.219	1.77889e-171
							ITM2C	0.273955	0.169	0.085	1.89833e-48		ATAD5	0.261379	0.351	0.053	0		PDE4D	0.400093	0.412	0.305	2.2086e-65		GNL3	0.334644	0.663	0.213	1.44185e-170
							GZMK	0.489037	0.123	0.064	2.349e-29		NEIL3	0.257855	0.306	0.033	0		RBPJ	0.3782	0.467	0.364	5.96253e-64		CENPK	0.44627	0.831	0.325	2.47295e-170
							IGFBP4	0.261477	0.443	0.399	2.40001e-08		CENPP	0.254069	0.346	0.047	0		HSPA1A	0.930358	0.399	0.296	1.63919e-62		LSM5	0.5315	0.973	0.549	3.05634e-170
													C9orf40	0.252915	0.353	0.048	0		GLIPR1	0.330451	0.255	0.149	2.64923e-62		NCAPD2	0.275685	0.56	0.158	3.81886e-170
													SPDL1	0.252769	0.342	0.062	0		MAF	0.261385	0.492	0.372	1.08287e-61		USP1	0.388617	0.805	0.295	9.78512e-170
													CCNF	0.251163	0.31	0.027	0		HTRA2	0.288923	0.383	0.273	4.96996e-61		UNG	0.457311	0.604	0.191	1.99579e-169
													PRC1	0.250431	0.339	0.041	0		HRH2	0.263205	0.242	0.138	2.96173e-59		SNRPG	0.530524	0.999	0.798	3.06134e-169
													PSMA1	0.563984	0.83	0.405	5.93894e-303		SELENOS	0.278346	0.531	0.431	7.1488e-59		PRELID1	0.553161	0.998	0.77	1.47511e-168
													POP7	0.349958	0.721	0.256	1.6583e-302		MSRB2	0.267989	0.176	0.091	1.08184e-58		AK6	0.443392	0.833	0.333	1.71985e-168
													IFI27L1	0.286176	0.525	0.146	2.86914e-301		LINC01934	0.294632	0.259	0.156	4.04449e-58		SNRPE	0.556077	0.971	0.593	5.00254e-168
													CSNK2B	0.545165	0.774	0.335	5.07809e-301		RAB11FIP1	0.294055	0.413	0.305	4.32228e-58		ERH	0.490986	0.99	0.79	8.81993e-168
													CDC25B	0.488179	0.859	0.371	1.0175e-299		B3GAT3	0.291373	0.511	0.415	1.41291e-56		UTP11	0.297839	0.714	0.236	9.61082e-168
													MTHFD1	0.351222	0.671	0.228	2.75399e-298		MTHFD2	0.329933	0.614	0.523	2.36943e-55		SRSF2	0.578573	0.965	0.627	1.50598e-167
													PA2G4	0.542538	0.941	0.586	7.35661e-298		AL138963.3	0.299617	0.24	0.137	6.05175e-54		CDCA7	0.419858	0.853	0.338	1.64896e-166
													NAA10	0.574013	0.764	0.347	1.52734e-296		RHNO1	0.294028	0.385	0.284	6.27145e-54		CCT2	0.581699	0.958	0.567	5.69522e-166
													DNMT1	0.516117	0.86	0.4	2.03882e-296		PARVB	0.250524	0.471	0.369	2.98771e-53		CCT6A	0.559433	0.974	0.607	1.24448e-162
													NDUFA9	0.395542	0.656	0.231	4.37959e-294		CREB3L2	0.267915	0.186	0.102	3.34777e-53		IDH3A	0.300938	0.68	0.223	2.48387e-162
													SARNP	0.374892	0.607	0.198	1.97032e-293		ABT1	0.253916	0.52	0.428	5.22274e-53		POP7	0.34375	0.781	0.285	4.30974e-162
													AHCY	0.430435	0.759	0.3	2.06061e-292		CD226	0.268123	0.409	0.302	1.84591e-52		TIMM10	0.415996	0.857	0.354	4.30611e-161
													PSAT1	0.30449	0.532	0.153	1.5797e-291		TMX2	0.252899	0.326	0.227	3.74679e-52		EXOSC5	0.386904	0.743	0.274	2.52183e-160
													MZT1	0.386539	0.76	0.29	1.52595e-290		POU2AF1	0.268674	0.375	0.277	5.0147e-51		SRSF3	0.521467	0.984	0.725	2.37864e-159
													TIPIN	0.250264	0.46	0.118	3.07862e-288		BCL2A1	0.255952	0.429	0.316	5.34935e-51		CBX1	0.285229	0.709	0.239	7.04813e-159
													S100A6	0.620002	0.993	0.927	9.07758e-288		FKBP5	0.250283	0.64	0.57	2.96834e-50		H2AFY	0.541546	0.957	0.592	1.1697e-158
													CARHSP1	0.510088	0.922	0.51	1.13889e-287		RELB	0.259247	0.434	0.337	4.59319e-50		RPF2	0.27181	0.578	0.175	1.23038e-157
													LAG3	0.340645	0.588	0.178	1.58768e-287		HBS1L	0.318578	0.382	0.29	1.39876e-49		MRPL17	0.469688	0.862	0.375	1.79569e-157
													COX5A	0.425997	0.992	0.849	3.33857e-284		PPP1CC	0.291506	0.796	0.784	3.8265e-48		HAT1	0.343989	0.814	0.3	2.78841e-157
													PSMA7	0.446406	0.98	0.806	1.47755e-282		SGCB	0.303171	0.262	0.175	5.00126e-48		IARS	0.276147	0.636	0.204	1.15244e-156
													ZBTB32	0.255544	0.411	0.098	4.15837e-282		BCAT1	0.263571	0.273	0.183	1.7277e-47		IGHM	0.478871	0.689	0.245	4.68233e-156
													C19orf48	0.338127	0.645	0.217	1.9446e-279		RILPL2	0.26453	0.69	0.64	9.30389e-47		NUP37	0.319438	0.799	0.294	8.53179e-156
													PSMB2	0.485783	0.971	0.656	3.05885e-279		CTSA	0.273624	0.64	0.563	1.86424e-46		LSM3	0.494216	0.958	0.547	2.22844e-155
													GSTM1	0.287909	0.575	0.178	1.52019e-278		IL2RB	0.254785	0.47	0.378	1.23561e-45		CALM3	0.524423	0.992	0.819	4.39594e-155
													PPIH	0.384096	0.82	0.337	4.41316e-278		TXNDC11	0.258844	0.351	0.261	1.37319e-44		DEK	0.547056	0.974	0.643	2.62423e-154
													AKR1B1	0.451081	0.858	0.395	1.11417e-277		PFKP	0.26803	0.52	0.434	1.37295e-43		ACAT2	0.374573	0.841	0.331	1.21526e-153
													ENO1	0.453673	0.989	0.858	6.08848e-277		LINC01943	0.301127	0.22	0.134	2.33473e-43		PRDX1	0.562962	1	0.856	2.50638e-153
													HAUS4	0.293192	0.667	0.227	2.14248e-276		CD70	0.270489	0.403	0.301	1.59343e-42		MRPL15	0.364541	0.806	0.315	5.57286e-153
													UQCC2	0.411796	0.805	0.342	4.76802e-276		CHCHD10	0.262007	0.541	0.445	3.50776e-42		MRPS25	0.295083	0.741	0.262	5.05369e-152
													PRDX1	0.491817	0.984	0.848	2.02184e-275		NINJ1	0.270233	0.344	0.257	2.47385e-41		HIST1H3C	0.299291	0.291	0.055	8.38335e-152
													PTBP1	0.41529	0.791	0.339	5.00165e-273		AREG	0.454917	0.224	0.143	6.04163e-39		MRPL4	0.506986	0.945	0.497	1.25398e-151
													TMEM109	0.334992	0.726	0.268	9.20393e-273		SNAP47	0.264026	0.514	0.439	1.20123e-38		SSRP1	0.419565	0.874	0.377	2.48293e-151
													REEP4	0.262843	0.517	0.152	9.55542e-273		CBLB	0.253425	0.408	0.324	9.62786e-38		ILF2	0.49599	0.98	0.663	2.51432e-150
													TACC3	0.363058	0.627	0.217	1.83275e-271		CDCA7	0.262295	0.434	0.339	1.15644e-37		SIVA1	0.52046	0.97	0.576	6.30233e-150
													TXNDC17	0.480179	0.931	0.529	3.39643e-271		ICAM1	0.25159	0.229	0.15	5.56407e-37		NDUFB6	0.50466	0.974	0.602	8.9703e-150
													IMPDH1	0.396851	0.714	0.284	1.16011e-270		AIG1	0.253922	0.204	0.134	1.93347e-36		AHCY	0.378461	0.819	0.329	1.3812e-148
													MT1E	0.58103	0.907	0.527	1.21409e-270		CPA5	0.368309	0.383	0.314	1.15434e-34		CNOT9	0.257996	0.676	0.227	1.87002e-148
													ZNF511	0.270829	0.58	0.186	1.28848e-267		IFNG	0.368491	0.246	0.172	4.7881e-34		PPIF	0.356557	0.717	0.261	2.86959e-148
													CTPS1	0.254847	0.513	0.15	1.51917e-267		POMC	0.253979	0.201	0.132	6.45072e-33		MRPL51	0.506634	0.967	0.649	1.14839e-147
													MTFP1	0.324211	0.635	0.222	9.61165e-266		CST7	0.480775	0.639	0.622	3.56691e-31		SLC25A5	0.488775	0.998	0.873	1.23583e-147
													HDGF	0.257997	0.556	0.172	8.04367e-265		DNAJB1	0.611476	0.481	0.426	9.61726e-30		TIMM50	0.336134	0.787	0.302	6.93382e-147
													EMP3	0.60024	0.882	0.47	1.45179e-264		CENPM	0.312467	0.39	0.315	7.47044e-29		HSPA1B	0.558328	0.594	0.203	9.46941e-147
													S100A10	0.540939	0.986	0.812	3.53992e-264		DNPH1	0.269925	0.585	0.57	1.68067e-28		FARSB	0.271601	0.596	0.19	9.49239e-147
													SMC1A	0.368049	0.723	0.28	1.32834e-263		NUCB2	0.322948	0.405	0.35	1.33518e-23		GPATCH4	0.291871	0.629	0.208	1.05858e-145
													GBP1	0.385895	0.765	0.307	3.58062e-263		CD40LG	0.284977	0.622	0.607	1.23821e-22		NOLC1	0.381645	0.714	0.267	2.1834e-145
													TALDO1	0.458881	0.962	0.666	3.58164e-263		MT2A	0.291936	0.886	0.854	4.85202e-18		AIMP2	0.31701	0.715	0.259	4.2069e-145
													DAZAP1	0.277509	0.633	0.215	1.33382e-261		C1orf112	0.254771	0.149	0.105	1.0745e-16		STIP1	0.42545	0.889	0.398	5.82461e-145
													CBX5	0.334529	0.697	0.256	2.61082e-260		TCF4	0.307865	0.311	0.268	4.87645e-16		SMS	0.438457	0.87	0.379	9.1198e-145
													HSPD1	0.537135	0.97	0.717	8.73036e-260		CHI3L2	0.388574	0.349	0.296	1.01399e-13		MBD2	0.257394	0.617	0.198	1.72312e-144
													ACAT2	0.364049	0.756	0.304	9.3958e-260		CSF2	0.286399	0.072	0.108	5.64979e-06		PARK7	0.424293	0.998	0.844	1.80772e-143
													UBE2V1	0.422663	0.724	0.284	1.88571e-259								HSPA9	0.491427	0.933	0.525	2.30644e-143
													HIST1H1E	0.903133	0.708	0.286	2.11525e-259								HACD3	0.297677	0.742	0.269	2.50744e-143
													MRPL37	0.419926	0.834	0.382	1.23098e-256								NDUFS6	0.497599	0.975	0.688	7.00304e-143
													CENPK	0.35282	0.76	0.297	3.84907e-256								POMP	0.489531	0.969	0.74	1.46751e-142
													CALR	0.494115	0.983	0.828	1.48222e-255								HSPH1	0.425047	0.804	0.342	2.55209e-142
													TPGS2	0.340594	0.747	0.299	8.22762e-255								ATP5MC1	0.51267	0.962	0.574	7.7343e-142
													TPM4	0.501914	0.962	0.618	1.24386e-254								CCT8	0.492859	0.989	0.712	1.55975e-141
													C1QBP	0.547042	0.942	0.633	2.43136e-254								C1QBP	0.602608	0.963	0.653	1.02473e-140
													SRSF2	0.477981	0.947	0.605	6.63998e-254								FBL	0.530381	0.947	0.566	1.06755e-140
													SRSF3	0.469302	0.966	0.708	9.91364e-254								HMGA1	0.555454	0.923	0.52	1.94955e-140
													EIF4A3	0.42418	0.839	0.404	1.30836e-252								SAE1	0.449438	0.934	0.477	6.61741e-140
													COX6A1	0.367151	0.994	0.916	5.61433e-252								AKR1B1	0.440856	0.898	0.425	7.26722e-140
													ARL6IP1	0.608329	0.828	0.419	1.69176e-250								NOP56	0.358823	0.796	0.324	2.71223e-138
													PCK2	0.281477	0.583	0.195	7.59873e-250								EIF2S1	0.403039	0.862	0.391	6.17697e-138
													LRRC59	0.345047	0.748	0.305	1.7476e-249								PSMB5	0.396744	0.92	0.433	6.06449e-137
													MZB1	0.346696	0.365	0.087	2.43618e-249								MRPL24	0.343009	0.836	0.347	9.02461e-137
													RAD51C	0.291791	0.659	0.236	3.61581e-248								DPM2	0.377917	0.877	0.39	5.76318e-136
													CAPN2	0.39643	0.805	0.345	7.73511e-248								SMARCA4	0.261711	0.676	0.24	8.07059e-136
													S100A4	0.593042	0.994	0.972	2.01156e-247								IMPDH2	0.459076	0.902	0.421	2.23142e-135
													PSMG1	0.387639	0.768	0.329	2.73757e-247								PSMA7	0.454414	0.984	0.818	4.90699e-135
													CCT2	0.491784	0.922	0.543	2.94377e-247								PA2G4	0.513578	0.962	0.609	3.21873e-134
													YWHAE	0.450947	0.916	0.515	1.33518e-245								CDK6	0.334283	0.726	0.273	3.55054e-134
													SHMT2	0.45672	0.883	0.466	1.38835e-245								ANP32A	0.475855	0.98	0.685	3.5967e-134
													CCT5	0.465554	0.933	0.561	6.28821e-244								ANAPC11	0.452863	0.989	0.703	7.45376e-134
													PSMB8	0.39199	0.99	0.847	8.25496e-244								NDUFAB1	0.448402	0.985	0.693	9.73899e-134
													CYC1	0.447799	0.888	0.473	1.52455e-243								CA8	0.306172	0.481	0.141	7.11704e-133
													FKBP11	0.385325	0.626	0.231	1.0099e-242								GART	0.322496	0.8	0.319	1.07299e-132
													SRM	0.323226	0.573	0.199	1.60292e-241								TXNDC17	0.467275	0.957	0.555	5.3978e-132
													TOMM40	0.326697	0.648	0.243	4.82238e-241								DAZAP1	0.259987	0.675	0.242	1.11418e-131
													TCP1	0.446124	0.906	0.496	6.41341e-241								NTMT1	0.278653	0.718	0.27	1.54013e-131
													DCTPP1	0.454697	0.8	0.38	1.35913e-240								PRDX4	0.374968	0.838	0.365	2.13177e-131
													PFKL	0.442202	0.801	0.384	1.13095e-239								GTPBP4	0.329064	0.744	0.289	2.51106e-131
													NANS	0.25673	0.577	0.195	5.47723e-239								CYSTM1	0.293297	0.547	0.179	5.19905e-131
													SKA2	0.409251	0.864	0.421	3.57902e-238								PRMT1	0.554157	0.933	0.54	2.52485e-130
													MIF	0.437634	0.995	0.954	8.51049e-235								ANP32E	0.426414	0.887	0.419	4.63816e-130
													ACYP1	0.250814	0.567	0.191	9.87392e-232								ISOC2	0.341139	0.781	0.32	6.14399e-130
													TRAP1	0.322416	0.641	0.245	1.42311e-231								MRPL22	0.408895	0.903	0.454	1.59618e-129
													CRELD2	0.282578	0.654	0.242	1.50948e-231								BOLA3	0.423255	0.907	0.436	2.02673e-129
													IDH2	0.489489	0.931	0.583	1.73012e-231								GGCT	0.352388	0.836	0.36	2.12143e-129
													MRPL27	0.360791	0.814	0.372	6.31602e-230								PPP5C	0.259621	0.703	0.258	2.1565e-129
													EEF1G	0.625596	0.761	0.361	1.23635e-229								NAP1L1	0.439899	0.989	0.782	4.04516e-129
													LBR	0.366852	0.787	0.343	7.9618e-229								PRPF19	0.302138	0.792	0.319	2.49667e-128
													ITGB7	0.431962	0.792	0.364	3.37711e-228								BCAT2	0.286159	0.707	0.265	6.01085e-128
													SMS	0.3455	0.798	0.352	5.27449e-228								POLR2H	0.366247	0.883	0.399	1.77402e-127
													LSM3	0.41446	0.929	0.52	6.22186e-228								OXCT1	0.364994	0.845	0.375	2.74046e-127
													C20orf27	0.296703	0.622	0.232	7.84595e-228								ETF1	0.303082	0.778	0.314	8.09886e-127
													NUP37	0.273183	0.698	0.27	2.11585e-226								PRKDC	0.354287	0.798	0.335	1.11476e-126
													RUVBL2	0.334596	0.735	0.303	2.61414e-226								RAD23A	0.443548	0.953	0.573	1.98887e-126
													SNRPC	0.436101	0.927	0.579	3.01847e-226								ATP5PF	0.415112	0.998	0.823	4.61689e-126
													P4HB	0.447987	0.952	0.645	3.72403e-226								PSMC3	0.421752	0.934	0.5	5.03194e-126
													NAA38	0.393467	0.888	0.463	7.44078e-226								CBX3	0.433212	0.983	0.702	1.73328e-125
													EBNA1BP2	0.30854	0.7	0.278	3.41685e-224								SMC3	0.350387	0.807	0.351	5.05218e-125
													CALM1	0.324494	0.998	0.979	7.44052e-224								BZW2	0.355136	0.781	0.333	1.21164e-124
													FAM207A	0.339711	0.704	0.294	1.63128e-223								POLE3	0.294258	0.795	0.324	1.84001e-124
													HSPB11	0.406638	0.881	0.47	2.49659e-223								MAT2A	0.349205	0.793	0.334	3.13747e-124
													DTD1	0.258255	0.549	0.187	3.25973e-223								NINJ1	0.35068	0.676	0.258	6.1802e-124
													SLC9A3R1	0.453186	0.943	0.635	5.09559e-223								STOML2	0.445488	0.92	0.518	1.25225e-123
													COMTD1	0.300766	0.665	0.261	3.72387e-222								DBF4	0.25583	0.698	0.26	1.76867e-123
													ARPC1B	0.53763	0.961	0.72	4.17248e-222								PSMD14	0.354028	0.898	0.412	2.21284e-123
													CD9	0.271689	0.381	0.102	1.2347e-221								MTFP1	0.253007	0.678	0.249	1.34167e-122
													PPP5C	0.260784	0.632	0.234	1.60531e-221								TOMM5	0.453367	0.963	0.613	6.65757e-122
													PDIA6	0.414918	0.967	0.707	9.48009e-220								WDR18	0.28827	0.753	0.301	1.69683e-121
													HAUS1	0.290677	0.725	0.297	8.39258e-219								GLO1	0.252599	0.719	0.274	2.56784e-121
													ACTL6A	0.258544	0.683	0.261	9.20256e-219								SYNCRIP	0.420289	0.902	0.474	6.34289e-121
													MT2A	0.46677	0.994	0.845	1.30222e-218								UCHL5	0.266292	0.735	0.287	6.74842e-121
													SNRPF	0.412809	0.95	0.642	2.85681e-218								MIF	0.419278	1	0.956	7.75552e-121
													ITGB1BP1	0.364452	0.845	0.413	2.90767e-218								GNG5	0.384961	0.999	0.855	3.66975e-120
													PRPF19	0.307587	0.713	0.295	7.52926e-218								AKR1C3	0.278563	0.377	0.1	6.1995e-120
													ELAVL1	0.32433	0.783	0.343	1.49631e-217								WDR77	0.279529	0.735	0.294	8.87924e-120
													PLSCR3	0.351938	0.731	0.305	2.9092e-217								ID3	0.555668	0.759	0.331	1.01505e-119
													CCDC167	0.34464	0.836	0.388	5.90506e-217								LYRM4	0.251862	0.627	0.227	1.52628e-119
													PDCD5	0.419923	0.945	0.597	5.26049e-216								RARS	0.266645	0.745	0.295	3.39567e-119
													ANAPC15	0.3044	0.774	0.329	1.84265e-213								PSMA3	0.426069	0.969	0.584	3.44868e-119
													AHSA1	0.404355	0.816	0.404	1.92339e-213								CDKN2AIPNL	0.261141	0.717	0.277	5.14835e-119
													SNRPA	0.402667	0.895	0.479	7.16337e-213								SNRPD3	0.41574	0.991	0.714	1.30197e-118
													RRBP1	0.278259	0.628	0.239	2.22744e-212								POLR2K	0.414694	0.953	0.563	1.84568e-118
													BCAT2	0.268329	0.635	0.242	2.2987e-210								EED	0.251026	0.697	0.263	4.88294e-118
													NUCKS1	0.42981	0.936	0.611	2.64428e-210								MRPL11	0.374846	0.917	0.469	7.48703e-118
													RNASEH2B	0.309323	0.767	0.337	2.9931e-209								ODC1	0.421371	0.857	0.421	2.41816e-117
													LRRFIP1	0.444371	0.954	0.672	7.81966e-209								PHB	0.461938	0.942	0.533	3.99705e-117
													PSMA6	0.418037	0.938	0.625	2.53273e-208								TIMM17A	0.348135	0.888	0.417	4.58229e-117
													CTSW	0.332855	0.327	0.082	2.63282e-208								PTGES3	0.398797	0.996	0.802	1.10775e-116
													CDKN2D	0.33599	0.619	0.241	3.07268e-208								TARS	0.278484	0.763	0.312	1.36155e-116
													ANXA1	0.477971	0.666	0.282	1.00397e-207								SNRPA	0.420358	0.934	0.505	1.48655e-116
													RNASEH2C	0.347471	0.851	0.42	3.49449e-207								CD320	0.332554	0.802	0.353	3.29184e-116
													ATP5MC3	0.349092	0.993	0.892	4.22927e-207								SCCPDH	0.29662	0.694	0.273	3.67808e-116
													CNN2	0.43127	0.956	0.682	7.7992e-206								PSMB2	0.414985	0.982	0.677	3.72284e-116
													FDPS	0.387798	0.887	0.486	4.28066e-205								FARSA	0.340116	0.834	0.374	3.9328e-116
													UQCRC1	0.3965	0.907	0.532	4.94455e-205								DCUN1D5	0.332605	0.845	0.384	6.89763e-116
													SNRPE	0.399794	0.929	0.57	2.51275e-204								TCERG1	0.280138	0.763	0.313	2.01898e-115
													PRELID1	0.385983	0.979	0.756	6.15143e-204								SNRPF	0.419254	0.98	0.662	2.26679e-115
													STIP1	0.345293	0.802	0.374	1.26475e-203								SMC1A	0.295872	0.759	0.308	3.10227e-115
													GZMB	0.818264	0.264	0.058	1.77904e-203								PPA1	0.491334	0.956	0.613	7.48206e-115
													CKAP2	0.267752	0.527	0.186	2.0302e-203								TNFSF14	0.270127	0.478	0.149	8.8067e-115
													MRPL51	0.40059	0.951	0.627	2.65005e-203								GLRX3	0.402907	0.88	0.453	1.60421e-114
													POLE3	0.273549	0.721	0.299	3.44879e-203								TIMM23	0.307433	0.797	0.346	1.82587e-114
													TOMM5	0.408731	0.927	0.591	3.64838e-203								CCT4	0.437611	0.983	0.681	4.21336e-114
													PSMA4	0.406007	0.948	0.626	5.18698e-202								MZT1	0.286602	0.776	0.322	5.37262e-114
													EIF5A	0.412553	0.959	0.719	9.71821e-201								DHX15	0.28304	0.795	0.34	9.06882e-114
													PSMC3	0.370008	0.882	0.474	1.72623e-200								AK2	0.359521	0.905	0.435	1.34242e-113
													POLR3K	0.266769	0.673	0.271	6.6832e-200								UQCC2	0.341355	0.836	0.372	1.39619e-113
													ACAT1	0.251206	0.644	0.252	7.69284e-199								ATP1B3	0.370912	0.924	0.473	2.56427e-113
													RAB5C	0.334633	0.72	0.318	3.58772e-198								TMEM109	0.276317	0.738	0.299	5.2764e-113
													PSMA3	0.40037	0.923	0.562	4.04755e-198								DCAF13	0.27164	0.752	0.307	6.23334e-113
													RAD21	0.444774	0.923	0.591	7.30708e-198								NCL	0.478231	0.996	0.844	6.76537e-113
													HPRT1	0.375841	0.883	0.491	5.61554e-197								HIST1H4C	0.936809	0.947	0.665	1.31162e-112
													COTL1	0.354477	0.995	0.93	1.30517e-196								MAD2L2	0.29284	0.814	0.352	1.42682e-112
													SUPT16H	0.290499	0.744	0.326	2.03639e-196								COPS3	0.367369	0.903	0.452	2.03457e-112
													CBX3	0.386247	0.971	0.683	3.31063e-196								NOP58	0.49058	0.956	0.606	4.14902e-112
													ARHGDIA	0.380025	0.966	0.734	3.79314e-196								PSMD1	0.322253	0.851	0.386	4.58202e-112
													RASGRP2	0.297023	0.736	0.311	9.81377e-196								NME1	0.303874	0.681	0.259	7.23893e-112
													ERH	0.356526	0.978	0.777	9.92415e-196								MTCH2	0.379645	0.903	0.465	3.79313e-111
													GGCT	0.316724	0.752	0.336	3.08519e-195								MRPL37	0.353513	0.862	0.412	1.87184e-110
													SQOR	0.272298	0.662	0.267	3.49837e-195								RBBP7	0.361968	0.923	0.466	3.91364e-110
													HNRNPF	0.390597	0.973	0.79	5.74153e-194								TXN	0.486608	0.981	0.695	6.77812e-110
													RALY	0.386653	0.94	0.599	2.00992e-192								SNX10	0.259854	0.686	0.274	1.52953e-108
													YWHAH	0.338357	0.847	0.425	3.51392e-192								PGD	0.264878	0.771	0.325	2.59581e-108
													AURKAIP1	0.392345	0.954	0.679	3.9927e-192								CMC1	0.261962	0.712	0.286	7.33134e-108
													H2AFY	0.40078	0.934	0.568	7.5891e-192								PAFAH1B3	0.274348	0.73	0.302	7.9226e-108
													HNRNPD	0.36017	0.85	0.438	4.99544e-191								SLIRP	0.417617	0.927	0.515	8.56936e-108
													CCT6A	0.401386	0.935	0.585	5.1824e-190								SSBP1	0.399379	0.981	0.718	2.43504e-107
													TUBA4A	0.449293	0.938	0.658	1.55933e-189								CXCL13	0.428913	0.671	0.288	3.47225e-107
													NUDC	0.361848	0.868	0.475	3.45529e-189								SUMO1	0.445234	0.987	0.778	7.12646e-107
													HSP90B1	0.404222	0.954	0.67	1.34452e-187								MRPL27	0.305923	0.87	0.4	1.1442e-106
													MIR4435-2HG	0.326068	0.84	0.42	5.29843e-187								ZBED2	0.285138	0.241	0.052	3.74283e-106
													GOT2	0.258874	0.656	0.271	1.27017e-186								SOD1	0.388313	1	0.93	4.41465e-106
													DSTN	0.402121	0.852	0.466	2.57986e-186								PSMA4	0.412741	0.972	0.647	1.08302e-105
													SMC3	0.311816	0.731	0.328	3.17767e-186								RBX1	0.377448	0.987	0.748	1.88997e-105
													NABP2	0.286444	0.764	0.349	3.97813e-186								CCT3	0.425071	0.978	0.68	1.13108e-104
													CSRP1	0.303103	0.778	0.368	2.46273e-183								ITGAE	0.262336	0.761	0.32	1.97291e-104
													ANXA5	0.364712	0.978	0.746	4.0478e-183								ATIC	0.385646	0.883	0.458	1.9839e-104
													THOC3	0.312656	0.836	0.402	5.95756e-183								MANF	0.335321	0.825	0.374	7.74728e-104
													CDCA7	0.267387	0.726	0.316	2.65462e-182								TFAM	0.258716	0.786	0.339	1.22226e-103
													S100A11	0.400891	0.986	0.922	1.51175e-181								SEC11C	0.50574	0.963	0.692	1.66675e-103
													PTGES3	0.342932	0.982	0.79	1.7447e-181								PRDX3	0.410487	0.937	0.535	2.17466e-103
													GNG5	0.320443	0.987	0.846	7.35291e-181								LRRC59	0.255481	0.789	0.333	1.06982e-102
													CDK4	0.310713	0.768	0.358	7.3634e-180								FDPS	0.367953	0.934	0.511	1.12217e-102
													GMPS	0.283641	0.734	0.331	1.37241e-178								CCT7	0.444701	0.976	0.677	2.28725e-102
													HSP90AB1	0.485358	0.981	0.869	2.03307e-178								MRPS23	0.288499	0.804	0.365	2.53113e-102
													FAM111A	0.255625	0.604	0.241	2.44555e-178								XRCC5	0.401223	0.98	0.708	3.35205e-102
													TIMM23	0.264091	0.728	0.322	1.55282e-177								HLA-DQA2	0.469792	0.396	0.125	1.67582e-101
													RANGRF	0.258867	0.72	0.322	1.967e-175								MRPS26	0.286335	0.809	0.36	2.05609e-101
													ILF2	0.358517	0.953	0.643	4.75294e-175								LSM7	0.417972	0.972	0.721	2.89411e-101
													ATP5F1B	0.338628	0.982	0.853	1.44502e-174								LTA	0.400075	0.538	0.199	4.07302e-101
													SUB1	0.297914	0.996	0.93	8.52608e-174								HPRT1	0.404288	0.932	0.515	2.38796e-100
													HNRNPR	0.34827	0.933	0.594	1.69964e-173								LSM2	0.383776	0.965	0.623	3.83077e-100
													DNAJB11	0.279498	0.737	0.335	7.99228e-173								WARS	0.410695	0.816	0.4	5.91242e-100
													CBR1	0.252801	0.665	0.286	1.50917e-172								HMGN1	0.367833	1	0.882	8.27796e-100
													SPCS3	0.362635	0.885	0.524	1.51521e-171								IDH2	0.468404	0.933	0.607	1.40103e-99
													BOLA3	0.294515	0.829	0.412	1.36174e-170								MRPL13	0.330316	0.877	0.44	3.61672e-99
													SAE1	0.323892	0.858	0.453	1.65024e-169								RPA1	0.278973	0.805	0.361	2.78804e-98
													COX17	0.35993	0.918	0.559	7.60682e-169								GMPS	0.265696	0.796	0.356	3.23718e-98
													HMGN1	0.309582	0.991	0.874	3.7114e-168								CYC1	0.370875	0.919	0.5	4.69846e-98
													OXCT1	0.267222	0.761	0.351	1.08133e-167								GPI	0.395906	0.972	0.687	7.91564e-98
													MGST3	0.367671	0.796	0.423	2.83767e-167								TIMM13	0.406342	0.883	0.478	9.04591e-98
													NDUFA13	0.366991	0.84	0.483	4.14674e-167								SRM	0.287141	0.581	0.225	9.71963e-98
													PSMD14	0.278087	0.805	0.389	5.12386e-167								YWHAH	0.321092	0.896	0.452	2.50246e-97
													POLR2H	0.27322	0.79	0.375	9.50391e-167								CD200	0.321034	0.552	0.205	2.99925e-97
													ATG3	0.271113	0.797	0.386	1.01449e-166								PSMD8	0.382567	0.985	0.755	6.53948e-97
													BANF1	0.343056	0.964	0.667	7.53341e-166								MRPL18	0.312443	0.88	0.441	8.18627e-97
													MRPS16	0.283179	0.797	0.395	2.67338e-165								DBI	0.357583	0.999	0.84	8.6119e-97
													PSMB3	0.318121	0.982	0.81	2.82356e-165								ARPP19	0.257599	0.834	0.376	1.35914e-96
													CCT8	0.363767	0.96	0.696	6.28981e-165								AHSA1	0.345031	0.872	0.429	2.01222e-96
													MRPL13	0.29445	0.823	0.414	6.23953e-164								UQCRQ	0.357882	0.99	0.777	3.84911e-96
													DCXR	0.344304	0.929	0.598	3.98748e-163								ATP5F1B	0.352381	0.997	0.861	4.76174e-96
													SRSF10	0.356987	0.939	0.613	9.10942e-163								NDUFB3	0.416339	0.997	0.734	6.75508e-96
													PSMB6	0.350183	0.959	0.684	1.73606e-162								SET	0.422373	0.953	0.649	9.28092e-96
													SNRPA1	0.289517	0.864	0.445	7.77241e-162								HSPA4	0.313312	0.874	0.433	1.55553e-95
													COPS3	0.305089	0.836	0.428	9.81845e-162								EIF4A3	0.308861	0.877	0.432	5.10175e-95
													PSMD2	0.298692	0.841	0.435	1.09716e-161								NUTF2	0.367852	0.967	0.65	7.72189e-95
													SNRPD3	0.338936	0.963	0.697	3.0043e-161								DNAJA1	0.411782	0.969	0.701	2.06307e-94
													LY6E	0.428281	0.938	0.701	6.24759e-161								HSPB11	0.347172	0.932	0.495	3.72253e-94
													TRABD	0.338163	0.848	0.479	1.23628e-160								SKA2	0.331787	0.889	0.45	3.76058e-94
													PDIA4	0.289368	0.815	0.412	2.1183e-160								PSMD11	0.334352	0.908	0.48	5.57018e-94
													SIVA1	0.346563	0.903	0.556	4.9389e-160								HNRNPD	0.341501	0.878	0.465	7.02802e-94
													MRPS26	0.274675	0.717	0.339	3.2396e-158								GNG4	0.362938	0.845	0.431	7.8703e-94
													MRPS2	0.27448	0.732	0.349	9.16995e-158								MRPS11	0.250437	0.823	0.373	2.20996e-93
													ARPC5	0.344672	0.981	0.788	2.83279e-157								PHF5A	0.299376	0.89	0.448	3.02674e-93
													PSMD1	0.269349	0.757	0.365	1.55766e-156								FAM136A	0.254178	0.797	0.356	3.03526e-93
													SNRNP70	0.268159	0.805	0.408	4.33458e-156								NUDC	0.365948	0.919	0.499	9.86632e-93
													LGALS3	0.288283	0.694	0.321	8.64193e-155								CCDC124	0.339802	0.909	0.497	1.32209e-92
													HSPH1	0.266634	0.697	0.322	1.69474e-152								CALM2	0.359772	0.999	0.904	1.85208e-92
													ZDHHC12	0.280925	0.81	0.409	2.24378e-152								NUCKS1	0.363927	0.972	0.632	2.79522e-92
													ATP5PF	0.309067	0.982	0.812	7.10044e-152								TMEM70	0.262726	0.832	0.39	3.13722e-92
													RNF126	0.256081	0.737	0.355	1.12575e-151								GADD45GIP1	0.370985	0.947	0.563	3.35302e-92
													MRPL16	0.28662	0.82	0.422	3.16115e-151								NAA20	0.277088	0.868	0.426	1.05955e-91
													NDUFB6	0.326047	0.93	0.58	3.35996e-151								ELOC	0.358314	0.961	0.634	1.15094e-91
													COX7B	0.321729	0.978	0.787	5.69332e-151								SUPT16H	0.254041	0.782	0.353	1.29157e-90
													ANAPC11	0.332474	0.954	0.687	7.13685e-151								MRPL14	0.328429	0.896	0.502	5.57049e-90
													TMSB10	0.285442	0.999	0.999	4.90141e-150								SERBP1	0.380963	0.989	0.786	7.55215e-90
													GSTO1	0.285679	0.855	0.453	4.31817e-149								SRP9	0.338315	0.993	0.764	3.87269e-88
													LSM2	0.322482	0.937	0.601	5.28397e-149								SHMT2	0.364156	0.906	0.493	6.38277e-88
													SEC13	0.300751	0.852	0.47	9.25967e-148								YWHAE	0.352758	0.924	0.542	6.92406e-88
													ECH1	0.301105	0.804	0.422	2.16164e-147								UBA2	0.281332	0.881	0.448	6.95645e-88
													SRI	0.342278	0.94	0.656	2.02946e-146								LINC01480	0.349343	0.781	0.391	1.11466e-87
													POMP	0.33268	0.965	0.723	2.62886e-146								ARPC2	0.312117	1	0.965	1.53469e-87
													MINOS1	0.348376	0.866	0.534	5.48952e-145								EIF4G1	0.255688	0.758	0.343	2.376e-87
													HINT2	0.291945	0.881	0.482	6.0642e-145								SRSF7	0.379898	0.979	0.79	2.99404e-87
													HSPE1	0.339231	0.96	0.76	5.13014e-144								IL21	0.290467	0.554	0.221	1.07212e-86
													CALM3	0.31482	0.989	0.807	5.84443e-144								NDUFS5	0.315573	0.996	0.849	1.47982e-86
													CCT4	0.345399	0.941	0.664	6.66232e-144								HNRNPA3	0.357424	0.996	0.835	4.83246e-86
													PMVK	0.257486	0.81	0.414	1.55082e-143								HSBP1	0.332999	0.935	0.537	5.47643e-86
													HLA-DRA	0.312134	0.949	0.607	3.45375e-142								MRPS12	0.321624	0.909	0.482	5.7449e-86
													PPA1	0.337924	0.922	0.592	6.19255e-141								CLTA	0.371521	0.969	0.677	7.2754e-86
													SLIRP	0.302853	0.871	0.492	6.66484e-141								HNRNPM	0.343882	0.954	0.571	1.14757e-85
													RNASEK	0.259762	0.774	0.398	1.24552e-139								RRP7A	0.320705	0.793	0.385	1.75096e-85
													NDUFAB1	0.322108	0.95	0.676	2.3307e-139								NUDT21	0.338717	0.946	0.571	2.43759e-85
													SF3A2	0.266315	0.836	0.449	6.38108e-139								SNRPD2	0.280983	0.998	0.941	3.17644e-85
													MRPL11	0.263718	0.842	0.446	5.24611e-137								IMP4	0.260333	0.822	0.391	3.20729e-85
													PSMD8	0.300333	0.969	0.74	6.98685e-136								PARVB	0.253068	0.8	0.374	3.36453e-85
													CAP1	0.288423	0.985	0.822	3.36937e-135								COA4	0.295406	0.88	0.447	2.46275e-84
													PPIB	0.274092	0.995	0.946	7.22768e-135								MRPL36	0.319839	0.886	0.483	2.98699e-84
													ADRM1	0.303302	0.885	0.528	6.98218e-134								BTG3	0.298632	0.818	0.402	9.36711e-84
													HNRNPM	0.295881	0.909	0.548	2.1683e-132								TCF4	0.376294	0.594	0.262	1.14149e-83
													NUDT21	0.294922	0.909	0.548	8.52582e-132								DLD	0.269752	0.828	0.404	1.2802e-83
													EWSR1	0.302557	0.942	0.652	3.79755e-131								HSPA1A	0.520633	0.64	0.306	5.41893e-83
													CDC123	0.268511	0.847	0.462	1.46363e-130								RBM17	0.303	0.923	0.511	8.64421e-83
													MRPS12	0.275371	0.838	0.46	2.50679e-130								COX8A	0.293611	0.999	0.889	4.5671e-82
													LSM7	0.309049	0.952	0.705	2.70345e-129								NDUFA6	0.342747	0.982	0.73	1.71325e-81
													WDR1	0.294237	0.97	0.753	8.32593e-128								IL4	0.691762	0.224	0.056	6.16746e-81
													MRPL52	0.301327	0.934	0.626	2.55826e-127								MAGOH	0.324133	0.947	0.605	6.56793e-81
													RBBP7	0.254014	0.828	0.445	3.92585e-127								EIF4E	0.282428	0.902	0.478	8.49126e-81
													PSMB9	0.264439	0.994	0.886	3.10223e-124								DNPH1	0.368524	0.898	0.556	1.07384e-80
													STOML2	0.277837	0.869	0.495	3.47503e-124								RAB27A	0.335462	0.948	0.616	2.36605e-80
													NDUFA6	0.278212	0.96	0.714	3.95267e-124								PSMB7	0.324625	0.911	0.523	2.95684e-80
													NDUFB10	0.294248	0.957	0.707	6.18833e-124								RNASEH2C	0.274083	0.884	0.448	1.12339e-79
													SET	0.303135	0.93	0.629	1.77121e-122								KPNB1	0.319344	0.952	0.614	1.34371e-79
													NCL	0.303379	0.975	0.836	1.09867e-121								COX17	0.356961	0.943	0.583	2.59802e-79
													PPM1G	0.288527	0.937	0.653	1.81841e-120								MRPS16	0.269028	0.846	0.42	3.42371e-79
													PLP2	0.318269	0.961	0.705	4.82155e-120								RAB8A	0.263657	0.874	0.445	8.01357e-79
													PSMD7	0.277278	0.914	0.589	7.41699e-120								POLR2E	0.328592	0.958	0.619	1.24454e-78
													YWHAQ	0.257882	0.982	0.791	1.26236e-119								SFPQ	0.302905	0.887	0.48	1.27192e-78
													ATP5MF	0.255635	0.986	0.843	9.17791e-119								XRCC6	0.322553	0.989	0.777	1.80227e-78
													BUB3	0.326051	0.924	0.637	2.74842e-118								PFDN2	0.315883	0.926	0.538	2.95663e-78
													FBL	0.267809	0.901	0.544	5.66823e-118								SRA1	0.306384	0.917	0.517	3.10662e-78
													SLC25A3	0.251207	0.991	0.873	2.29781e-117								SNRPC	0.323178	0.962	0.601	5.89077e-78
													CCT7	0.281355	0.937	0.66	2.34586e-117								CMC2	0.290879	0.899	0.499	2.39379e-77
													SUMO3	0.258712	0.869	0.524	2.58985e-117								JPT1	0.355114	0.991	0.769	2.04544e-76
													NDUFB9	0.279629	0.963	0.778	1.94825e-116								EPRS	0.25252	0.842	0.423	2.51127e-76
													LCP1	0.287464	0.974	0.774	1.45998e-115								SLC25A3	0.293614	0.996	0.881	3.4244e-76
													PHB	0.273084	0.866	0.513	5.05827e-115								MRPL21	0.266649	0.871	0.454	9.6056e-76
													MRPS15	0.25246	0.847	0.483	9.14311e-114								PDIA6	0.37574	0.985	0.724	1.83699e-75
													PHB2	0.299511	0.933	0.652	3.36676e-113								YWHAQ	0.38489	0.985	0.804	3.54335e-75
													XRCC5	0.268844	0.953	0.692	8.82727e-112								TMEM167A	0.296084	0.909	0.508	7.96657e-75
													ELOC	0.273315	0.928	0.614	1.93951e-111								MDH1	0.311767	0.979	0.68	2.71423e-74
													VDAC1	0.263532	0.962	0.695	3.87591e-111								NUDCD2	0.272375	0.907	0.5	2.83058e-74
													NDUFA12	0.273197	0.954	0.716	1.90882e-110								SFXN1	0.312647	0.979	0.675	2.86286e-74
													NT5C	0.269642	0.871	0.545	1.09364e-109								FKBP3	0.269873	0.911	0.503	3.22555e-74
													TKT	0.287388	0.904	0.585	2.46268e-109								VPS29	0.310862	0.938	0.582	7.99656e-74
													UBE2N	0.274302	0.95	0.664	3.28183e-109								UBE2A	0.285868	0.897	0.481	8.41771e-74
													CLTA	0.260974	0.951	0.658	1.85054e-106								MEA1	0.280334	0.924	0.532	2.19059e-73
													RNPS1	0.270659	0.926	0.627	5.53188e-106								DNAJB1	0.425946	0.788	0.421	2.42326e-73
													GPI	0.271288	0.94	0.67	3.67411e-104								FAM96A	0.300081	0.955	0.563	3.10416e-73
													MRPS34	0.284557	0.911	0.639	3.46501e-103								MCTS1	0.278047	0.868	0.467	5.40743e-73
													MDH1	0.265528	0.936	0.663	4.05597e-103								RBM8A	0.325823	0.987	0.738	5.42005e-73
													CCDC85B	0.281339	0.847	0.54	6.70646e-103								ETFA	0.312578	0.944	0.577	6.97057e-73
													ANP32A	0.25948	0.944	0.668	1.75998e-102								NUDT5	0.274776	0.923	0.51	7.73456e-73
													HIST1H1C	0.339685	0.648	0.337	1.55294e-101								HNRNPC	0.292711	0.996	0.861	9.92797e-73
													TUFM	0.271855	0.94	0.678	3.69002e-100								MRPS6	0.306937	0.929	0.556	3.252e-72
													UBE2L3	0.262804	0.934	0.65	2.61218e-98								NDUFA2	0.313769	0.984	0.726	2.26298e-71
													CDK2AP2	0.250728	0.939	0.667	1.02169e-96								CCDC167	0.260042	0.824	0.42	8.29459e-70
													ATP5MC1	0.253808	0.868	0.558	2.90499e-95								SRSF10	0.294475	0.956	0.635	6.88902e-69
													PTPRCAP	0.264336	0.903	0.7	2.50379e-94								H2AFV	0.348359	0.985	0.721	7.02834e-69
													HSPA5	0.314917	0.933	0.716	3.07504e-94								PSMA5	0.310375	0.987	0.746	1.14924e-68
													HLA-DRB5	0.320221	0.909	0.587	1.94877e-93								CDC123	0.275274	0.888	0.487	1.54262e-68
													PRDX2	0.272007	0.93	0.67	2.65636e-93								ILF3	0.255504	0.875	0.481	4.59281e-68
													IL32	0.286593	0.957	0.872	2.50523e-89								UQCRFS1	0.310442	0.969	0.735	5.24287e-68
													GZMH	0.281602	0.112	0.023	2.96629e-86								PSMB1	0.268254	0.994	0.843	9.36223e-68
													CCT3	0.254661	0.926	0.665	1.36499e-84								PSMB6	0.330361	0.965	0.703	1.15557e-67
													GZMK	0.396263	0.151	0.067	3.11707e-34								PSMC4	0.277647	0.925	0.54	2.50512e-67
																									HNRNPA1	0.255616	1	0.967	4.97599e-67
																									SUPT4H1	0.307107	0.941	0.599	9.75685e-67
																									NDUFV2	0.303459	0.992	0.797	1.223e-66
																									LDHB	0.27477	1	0.951	2.79457e-66
																									GSTO1	0.271419	0.88	0.479	4.33233e-66
																									HNRNPR	0.298408	0.946	0.617	5.78192e-66
																									RAD21	0.327982	0.934	0.613	9.23265e-66
																									PSIP1	0.260987	0.916	0.545	1.54509e-65
																									BUB3	0.312686	0.956	0.655	2.62827e-65
																									ENY2	0.270338	0.921	0.545	3.63358e-65
																									ATOX1	0.278599	0.938	0.542	6.65947e-65
																									AP2S1	0.30667	0.967	0.661	1.28328e-64
																									CYCS	0.28389	0.97	0.679	3.97732e-64
																									GTF2A2	0.302384	0.964	0.652	5.84263e-64
																									PEBP1	0.291213	0.991	0.783	7.76489e-64
																									AKR1A1	0.262479	0.912	0.512	1.29778e-63
																									CALR	0.3623	0.991	0.838	1.61082e-63
																									EIF1AX	0.339357	0.917	0.549	2.91184e-63
																									CARHSP1	0.30684	0.914	0.539	3.60433e-63
																									HSPA8	0.339295	0.999	0.972	8.59754e-63
																									MTHFD2	0.320368	0.903	0.528	2.23737e-62
																									DNAJC15	0.278702	0.93	0.581	3.33142e-62
																									HINT2	0.252093	0.912	0.507	4.60059e-62
																									YBX1	0.322575	0.998	0.863	5.60348e-62
																									KDELR2	0.251262	0.923	0.527	1.05812e-61
																									HSPB1	0.427801	0.938	0.624	1.18527e-60
																									PSMB3	0.282154	0.993	0.822	2.75193e-60
																									ZNF706	0.307746	0.943	0.647	2.89857e-60
																									RNPS1	0.273253	0.962	0.645	9.34134e-60
																									G3BP1	0.256339	0.918	0.562	1.12082e-58
																									MDH2	0.287679	0.981	0.744	1.15975e-58
																									LSM6	0.263511	0.929	0.552	4.09451e-58
																									PARP1	0.308381	0.948	0.685	4.84077e-58
																									UBE2N	0.286307	0.957	0.684	7.94045e-58
																									ADRM1	0.26831	0.91	0.551	4.88802e-57
																									HLA-DQB1	0.419155	0.697	0.394	5.14954e-57
																									SEM1	0.257192	0.992	0.813	3.94501e-56
																									MEST	0.33993	0.309	0.116	4.18711e-56
																									MRPL41	0.304651	0.965	0.704	7.22435e-56
																									MYC	0.290033	0.473	0.214	7.42592e-56
																									MRPL57	0.266412	0.943	0.628	1.12606e-55
																									UQCRC1	0.270352	0.911	0.558	1.3213e-55
																									NDUFB7	0.263114	0.971	0.666	2.01417e-55
																									TALDO1	0.266297	0.972	0.686	4.23263e-55
																									TOMM22	0.271968	0.923	0.613	1.7043e-54
																									RBBP4	0.261603	0.91	0.551	9.0622e-54
																									HNRNPF	0.290552	0.981	0.803	2.1215e-53
																									ARPC5L	0.271336	0.949	0.625	2.25202e-52
																									PSME2	0.260039	1	0.9	2.41776e-52
																									UQCRC2	0.322329	0.965	0.693	2.55417e-52
																									VDAC2	0.256878	0.945	0.651	4.16022e-52
																									CD74	0.393012	0.998	0.969	1.94843e-51
																									DDX21	0.258396	0.782	0.44	3.06649e-51
																									MRPL52	0.254329	0.957	0.646	2.78559e-49
																									PRDX2	0.337159	0.848	0.693	5.03513e-49
																									TPM4	0.268705	0.957	0.642	3.52638e-48
																									LMNA	0.503167	0.246	0.089	5.70448e-48
																									GTF3C6	0.253714	0.936	0.607	1.0116e-47
																									XCL1	0.741019	0.222	0.075	1.40449e-47
																									ARPC5	0.26631	0.991	0.801	6.00574e-46
																									SEC61B	0.269506	0.979	0.821	4.3753e-44
																									HNRNPU	0.251271	0.954	0.672	2.17689e-43
																									NDUFS7	0.257239	0.934	0.666	1.0946e-42
																									DYNLL1	0.254348	0.976	0.774	2.69583e-42
																									ITM2A	0.352767	0.99	0.915	3.06759e-42
																									HLA-DRA	0.467915	0.869	0.635	8.08785e-42
																									HIST1H1E	0.36557	0.598	0.322	4.80336e-39
																									HLA-DRB5	0.355102	0.815	0.615	1.13311e-29
																									XCL2	0.533428	0.108	0.032	4.82761e-28
																									MT2A	0.375306	0.984	0.856	4.92889e-26
																									HLA-DRB1	0.260697	0.837	0.676	8.70421e-16

## Sheet: 7
Supplementary Table 7. Somatic mutations detected by reanalysis of scRNA-seq.
Only mutations detected in more than 20 cells are listed.
	Sample ID	Tissue	Gene name	Chr	Start (GCh38)	End (GCh38)	Ref	Alt	Mutation type	Amino acid change	Total read coverage	UMI coverage		Number of cells per variant status
												mutant	total	mutant	unknown
															only wild-type	no coverage
	AITL4	LN	LRRC41	1	46303228	46303228	G	T	nonsynonymous SNV	p.P32Q	1098	146	282	127	100	574
	AITL5	LN	RHOA	3	49375540	49375540	C	A	nonsynonymous SNV	p.G17V	31549	7064	14447	1453	92	20
	AITL7	LN	RHOA	3	49375540	49375540	C	A	nonsynonymous SNV	p.G17V	10980	2575	5315	376	5	21
	AITL7	LN	KRAS	12	25245317	25245317	A	C	nonsynonymous SNV	p.L23R	1560	443	719	209	56	137
	AITL8	LN	LCK	1	32276370	32276370	G	C	nonsynonymous SNV	p.R222P	152	35	82	34	43	2231
	AITL8	LN	CTNNB1	3	41224645	41224645	T	C	nonsynonymous SNV	p.S45P	123	30	89	28	55	2225
	AITL8	LN	RHOA	3	49375540	49375540	C	A	nonsynonymous SNV	p.G17V	38557	7722	15403	2028	215	65
	AITL11	LN	RHOA	3	49375540	49375540	C	A	nonsynonymous SNV	p.G17V	4202	870	1737	366	113	105
	PTCL1	LN	PSMB3	17	38753158	38753158	G	C	nonsynonymous SNV	p.M4I	1532	506	1052	449	326	2179
	PTCL1	LN	RING1	6	33208892	33208892	A	G	nonsynonymous SNV	p.T24A	766	102	380	99	245	2610
	Sample ID	Tissue	Gene name	Chr	Start (GCh38)	End (GCh38)	Ref	Alt	Mutation type	Amino acid change	Total read coverage	UMI coverage		Number of cells per variant status
												mutant	total	mutant	unknown
															only wild-type	no coverage
	AITL1ND	PB	RHOA	3	49375540	49375540	C	A	nonsynonymous SNV	p.G17V	10037	1167	2292	344	38	17
	AITL3	PB	RHOA	3	49375540	49375540	C	A	nonsynonymous SNV	p.G17V	9957	1191	3354	266	44	4
	AITL4	PB	LRRC41	1	46303228	46303228	G	T	nonsynonymous SNV	p.P32Q	1625	481	869	441	311	2440
	AITL5	PB	RHOA	3	49375540	49375540	C	A	nonsynonymous SNV	p.G17V	1151	90	189	20	0	0
	AITL8	PB	RHOA	3	49375540	49375540	C	A	nonsynonymous SNV	p.G17V	1864	177	385	61	14	4
	AITL11	PB	RHOA	3	49375540	49375540	C	A	nonsynonymous SNV	p.G17V	6355	1195	2429	340	33	16

## Sheet: 8
Supplementary Table 8. DEGs upregulated in LN and PB tumor cells compared with all MNCs and normal TFH cells.
DEGs with an average logFC > 0.15, pct.2 < 0.03, and a two-sided adjusted P-value < 0.05 by both the Wilcoxon test and MAST in 2 or more samples are listed.
The final candidate three genes of the 12 DEGs common to the three groups are shown in bold.
	LN tumor cells		PB tumor cells	Common (n = 12)
	vs. all MNCs (n = 93)	vs. normal TFH cells (n = 232)	vs. all MNCs (n = 123)
	IL21	TCF4	PLS3	MYO1E
	MCTP1	CST3	TOX2	PTPN13
	FILIP1L	GATD3B	LIMS2	PLS3
	PTPN13	JCHAIN	AC104823.1	IGFL2
	LHFPL6	U2AF1	CXCL13	GAD1
	DRAIC	MYO1E	GNG4	CA8
	SCG2	EGLN2	ASB2	TSHR
	LINC01281	IGLC3	CRNDE	MME
	MYO7A	MRPS17	CENPM	NUGGC
	C1orf198	AL365205.1	CAV1	KLHL4
	DGKI	MZB1	IFNG	PAX9
	PTPN14	MCTP1	AL359220.1	ETV1
	TWIST1	LYN	ZBTB32
	PTPRM	IGLC2	TPX2
	MBOAT2	MEF2C	TOP2A
	CXCL13	NOL12	CCNB1
	NEBL	HDAC9	MKI67
	CTTN	PTPN13	NUSAP1
	ETV1	HMGB3	CENPF
	PDE7B	TCTEX1D2	TYMS
	LIF	AC091959.3	PCLAF
	APBB2	CENPW	UBE2T
	FXYD1	PCLAF	CBR3
	FAIM2	SCG2	CDKN3
	GSDME	TYMS	ZWINT
	RGS4	IL4	CENPE
	IGFL2	CDK1	SGO2
	FGFR1	TK1	DRAIC
	TNFSF11	CLSPN	PTPRM
	AC112721.2	NUSAP1	ST8SIA1
	C16orf45	MKI67	FAAH2
	HYKK	PLS3	LINC01480
	AL606807.1	AD000671.2	IGFL2
	GAD1	NKG7	SGPP2
	PHEX	EMG1	TSHR
	CD109	ST6GALNAC6	CXCR5
	MITF	RGS9	CPNE7
	UBXN10-AS1	PRKCD	LMO7
	GNG4	RCN1	AGMAT
	ICA1	GTF2H4	PTPN13
	AKR1C3	DGKI	MSC
	MIR3142HG	SLCO4A1	GRAMD1C
	KSR2	TWIST1	AC009133.3
	CA8	AC093512.2	CRIP2
	CHGB	DDX19B	HSPA12A
	SMPDL3A	RRAS2	MIR155HG
	KIAA1324	HES4	FANCI
	ST8SIA1	TRIM34	ANKRD55
	ANKRD34B	C1orf198	KLHL4
	FZD3	HIST2H2AA4	PRKD1
	LAIR2	CLN6	IGHM
	SGCE	MTA1	MIR3142HG
	ARHGAP10	PAQR4	SPSB1
	LINC01501	NQO1	BTLA
	CPA5	FHOD1	BICDL1
	MYO1E	ODF3B	NUGGC
	TSHR	TMEM102	LINC00539
	CD40LG	DHCR24	AFF3
	IGFBP4	MRPL12	FAM241B
	NRN1	UCK2	CDHR3
	NUGGC	CRACR2B	CCNB2
	AP002954.1	PIF1	UBE2C
	MTUS1	ARPC4-TTLL3	BIRC5
	STAC	PTGER2	CDC20
	AP002852.1	SAC3D1	ASPM
	LINC00891	FBXL8	CCR7
	KLHL4	MBOAT2	CD40LG
	PLS3	EBI3	IGFBP4
	HSPA12A	NUDT8	TOX
	SGPP2	CX3CR1	CDK1
	MYO6	CCNE1	NCAPH
	PAX9	SCHIP1	CHAF1B
	TIAM2	PCBP4	ICOS
	BCAT1	P2RY11	PDCD1
	UST	MCM2	FCRL3
	MME	SOX4	CD70
	TCEA3	HIST1H2AI	CLSPN
	FRY	HIST1H2AJ	DUSP4
	NKX2-5	CDT1	FZD3
	AL109914.1	PKMYT1	FXYD7
	ATP9A	UHRF1	KIAA1324
	KCNK5	LIF	CD200
	CDK5R1	ASF1B	ZNRF1
	CEND1	C12orf75	CHD7
	RDH10	ATF3	MEST
	BHLHE40-AS1	IGFL2	CCR4
	BIK	CADM1	MYO1E
	ANKS1B	IGHG1	MFGE8
	LINC00271	GZMA	CHEK1
	DMD	ATP9A	AC004585.1
	LMO7	RGS4	TSHZ2
	CHN1	TENT5A	FAM102A
	EEPD1	GATD3A	PAX9
		CD80	ACSL6
		GAD1	RTKN2
		CBR3	ASNS
		FURIN	EPHX2
		USP46	AC013264.1
		JAKMIP1	CEP128
		DPP4	BIK
		SLC12A9	ANO9
		IGHA1	TCEA3
		IGHG2	EPHA4
		XCL1	LTA
		CD86	PCBP4
		ELL2	RAB30
		GNLY	MYEF2
		C1orf21	MAST4
		GOLIM4	FBLN7
		MITF	GAD1
		HOPX	IL21
		SLC27A2	ZNF529-AS1
		CD109	ID3
		XCL2	NET1
		CCL4	LHFPL6
		DST	MME
		GZMB	PCSK1N
		EIF1AY	CA8
		UBE2C	BCAS1
		CCNB2	POU2AF1
		RRM2	GPA33
		CCNB1	CPA5
		BIRC5	ETV1
		ANKRD34B
		CDKN3
		CA8
		WDR34
		PDLIM1
		NUF2
		TPX2
		TSHR
		GMNN
		NDC80
		RACGAP1
		GINS2
		SGCE
		PPP2R2B
		CTSH
		ASPM
		SGO2
		NRN1
		CRNDE
		MME
		NCAPH
		CPPED1
		NUGGC
		GLUL
		AP002954.1
		SPSB1
		PLK1
		CCNA2
		MYO6
		RCAN2
		HOMER2
		KLHL4
		AC017002.3
		DIAPH3
		PAX9
		BASP1
		RASL11A
		TTTY15
		UTY
		KDM5D
		FRY
		GCAT
		CDC45
		RBBP8
		MYBL2
		CEP55
		AURKB
		BRCA1
		SH3GLB2
		FANCI
		HIST1H1B
		TCF3
		UST
		NKX2-5
		CHEK1
		CD244
		CDCA5
		TCF19
		MND1
		CENPA
		GTSE1
		CDCA8
		ORC6
		CENPU
		MELK
		KIF2C
		HIST1H3B
		CDC20
		SGO1
		SPC25
		HMMR
		MCM4
		AURKA
		MTFR2
		KIF23
		SPAG5
		CDCA3
		POC1A
		KIFC1
		CDCA2
		SHCBP1
		DSCC1
		HJURP
		GGH
		CHAF1A
		NCAPG
		PCBD2
		KNSTRN
		SPC24
		PLEK
		CDC6
		RAD51AP1
		DLGAP5
		FBXO5
		SNX18
		CKAP2L
		BUB1
		KIF11
		ANKS1B
		CEND1
		GPAT2
		TRGC2
		HMOX1
		DMD
		LINC00271
		JAKMIP2
		MIAT
		HLA-DOA
		ETV1

## Sheet: 9
Supplementary Table 9. DEG analysis of three candidate genes for novel tumor cell-specific markers compared with all non-malignant MNCs.
Adjusted P-value denote that calculated by MAST with Bonferroni correction.
	Tissue	Gene name	vs. all of non-malignant MNCs
			Average logFC	% in tumor cells	% in non-malignant MNCs	Adjusted P-value	Number of positive samples
	LN	PLS3	1.04176	0.326	0.006	0	3
	LN	IGFL2	1.48547	0.4	0.006	0	3
	LN	CA8	0.421795	0.148	0.005	0	3
	PB	PLS3	0.803259	0.47	0.003	0	6
	PB	IGFL2	0.427646	0.103	0.002	0	5
	PB	CA8	0.0782022	0.034	0.001	4.70091e-166	2

## Sheet: 10
Supplementary Table 10. IHC staining of PLS3 on PTCLs and B-cell lymphomas.
PLS3: -, negative; +/-, < 10%; +, >= 10%; ++, >= 50%
PLS3 was determined to be positive when 10% or more of the cells were positive (+ or ++).
MALT lymphoma, extranodal marginal zone lymphoma of mucosa-associated lymphoid tissue.
	PTCL												B-cell lymphoma
	Sample ID	Diagnosis	Disease status	Tissue	scRNA-seq (Patient ID)	IMC analysis (Patient ID)	Mutation status by WES				PLS3		Sample ID	Diagnosis	Disease status	Tissue	PLS3
							RHOAG17V	IDH2	TET2	DNMT3A
	T01	AITL	ND	LN	No	No	+	+	+	-	+/-		B01	Follicular lymphoma, Grade 3A	ND	LN	-
	T02	AITL	ND	LN	No	Yes (P1)	+	+	+	+	++		B02	Follicular lymphoma, Grade 3A	ND	LN	-
	T03	AITL	ND	LN	No	No	+	-	+	-	+		B03	Follicular lymphoma, Grade 1-2	ND	LN	-
	T04	AITL	ND	LN	No	Yes (P2)	-	-	-	-	++		B04	Follicular lymphoma, Grade 2	ND	LN	-
	T05	AITL	ND	LN	No	No	NA	NA	NA	NA	+/-		B05	Follicular lymphoma, Grade 3A	ND	LN	-
	T06	AITL	ND	LN	No	Yes (P3)	-	-	+	+	+		B06	Follicular lymphoma, Grade 1-2	ND	LN	-
	T07	PTCL-NOS	ND	LN	No	No	-	-	-	-	+/-		B07	Follicular lymphoma, Grade 2	ND	LN	-
	T08	AITL	ND	LN	No	No	-	-	-	-	+/-		B08	Follicular lymphoma, Grade 3A	ND	LN	-
	T09	PTCL-NOS	ND	Oropharyngeal tumor	No	No	-	-	-	-	++		B09	Follicular lymphoma, Grade 3A	ND	LN	-
	T10	AITL	ND	LN	No	No	-	-	+	+	+/-		B10	Follicular lymphoma, Grade 1-2	ND	LN	-
	T11	PTCL-NOS	ND	Subcutaneous tumor	No	No	NA	NA	NA	NA	+		B11	Follicular lymphoma, Grade 1-2	ND	LN	-
	T12	PTCL-NOS	ND	LN	No	No	-	-	-	-	-		B12	Follicular lymphoma, Grade 1-2	ND	LN	-
	T13	AITL	ND	LN	No	No	+	-	+	-	+/-		B13	Follicular lymphoma, Grade 1-2	ND	LN	-
	T14	PTCL-TFH	ND	LN	No	No	NA	NA	NA	NA	+/-		B14	Follicular lymphoma, Grade 1-2	ND	LN	-
	T15	PTCL-TFH	ND	stomach	No	No	-	-	+	-	-		B15	Follicular lymphoma, Grade 1-2	ND	LN	-
	T16	AITL	ND	LN	No	Yes (P4)	-	-	+	-	+		B16	Follicular lymphoma, Grade 1-2	ND	LN	-
	T17	AITL	ND	LN	No	No	-	-	+	-	+/-		B17	Follicular lymphoma, Grade 1-2	ND	LN	-
	T18	PTCL-NOS	ND	Nasopharyngeal tumor	No	No	-	+	+	+	+/-		B18	Follicular lymphoma, Grade 1-2	ND	LN	-
	T19	AITL	ND	LN	No	No	+	-	+	+	++		B19	Follicular lymphoma, Grade 1-2	ND	LN	-
	T20	AITL	ND	LN	No	Yes (P5)	+	+	+	-	-		B20	Follicular lymphoma, Grade 1-2	ND	LN	-
	T21	PTCL-NOS	ND	LN	No	No	-	-	-	-	+		B21	Follicular lymphoma, Grade 1-2	ND	LN	-
	T22	PTCL-TFH	ND	LN	No	No	-	-	-	-	-		B22	Follicular lymphoma, Grade 1-2	ND	LN	-
	T23	PTCL-NOS	ND	Colon	No	No	-	-	-	-	+/-		B23	Follicular lymphoma, Grade 1-2	ND	LN	-
	T24	AITL	ND	LN	No	No	+	-	+	+	+		B24	Follicular lymphoma, Grade 1-2	ND	LN	-
	T25	AITL	ND	LN	No	No	+	-	+	+	+/-		B25	Follicular lymphoma, Grade 1-2	ND	LN	-
	T26	PTCL-NOS	ND	Tongue	No	No	-	-	-	-	-		B26	Follicular lymphoma, Grade 1-2	ND	LN	-
	T27	PTCL-TFH	ND	LN	No	No	-	-	+	-	++		B27	Follicular lymphoma, Grade 1-2	ND	LN	-
	T28	PTCL-NOS	ND	BM	No	No	-	-	-	-	++		B28	Follicular lymphoma, Grade 1-2	ND	LN	-
	T29	PTCL-NOS	ND	LN	No	No	-	-	-	-	+		B29	Follicular lymphoma, Grade 1-2	ND	LN	-
	T30	AITL	RR	LN	No	Yes (P7)	+	-	+	-	+		B30	Follicular lymphoma, Grade 3A	ND	Tonsil	-
	T31	AITL	ND	LN	Yes (AITL4)	No	-	-	+	+	++		B31	Follicular lymphoma, Grade 1-2	ND	LN	-
	T32	AITL	ND	LN	Yes (AITL5)	Yes (P8)	+	-	+	-	+		B32	Follicular lymphoma, Grade 1-2	ND	LN	-
	T33	AITL	ND	LN	Yes (AITL8)	Yes (P9)	+	-	+	+	+/-		B33	Follicular lymphoma, Grade 1-2	ND	LN	-
	T34	AITL	ND	LN	Yes (AITL10)	Yes (P10)	-	-	+	+	+/-		B34	Follicular lymphoma, Grade 3A	ND	LN	-
	T35	PTCL-TFH	ND	LN	Yes (PTCL1)	No	-	-	-	-	++		B35	Follicular lymphoma, Grade 1-2	ND	LN	-
													B36	Follicular lymphoma, Grade 1-2	ND	Tonsil	-
													B37	Follicular lymphoma, Grade 3A	ND	Tonsil	-
													B38	Follicular lymphoma, Grade 3A	ND	LN	-
													B39	Follicular lymphoma, Grade 3A	ND	LN	-
													B40	Follicular lymphoma, Grade 1-2	ND	Spleen	-
													B41	Diffuse large B-cell lymphoma	ND	LN	-
													B42	Diffuse large B-cell lymphoma	ND	LN	-
													B43	Diffuse large B-cell lymphoma	ND	LN	-
													B44	Diffuse large B-cell lymphoma	ND	LN	-
													B45	Diffuse large B-cell lymphoma	ND	Pharynx	-
													B46	Diffuse large B-cell lymphoma	ND	LN	-
													B47	Diffuse large B-cell lymphoma	ND	LN	-
													B48	Diffuse large B-cell lymphoma	ND	Cecum	-
													B49	Diffuse large B-cell lymphoma	ND	Bone marrow	-
													B50	Diffuse large B-cell lymphoma	ND	Nasal cavity	-
													B51	Diffuse large B-cell lymphoma	ND	LN	-
													B52	Diffuse large B-cell lymphoma	ND	Mediastinum	-
													B53	Diffuse large B-cell lymphoma	ND	LN	-
													B54	Diffuse large B-cell lymphoma	ND	LN	-
													B55	Diffuse large B-cell lymphoma	ND	Testis	-
													B56	Diffuse large B-cell lymphoma	ND	Tonsil	-
													B57	Diffuse large B-cell lymphoma	ND	Tonsil	-
													B58	Diffuse large B-cell lymphoma	ND	Brain	-
													B59	Diffuse large B-cell lymphoma	ND	LN	-
													B60	Diffuse large B-cell lymphoma	ND	LN	-
													B61	Diffuse large B-cell lymphoma	ND	LN	-
													B62	Diffuse large B-cell lymphoma	ND	Cecum	-
													B63	Diffuse large B-cell lymphoma	ND	LN	-
													B64	Diffuse large B-cell lymphoma	ND	Uterus	-
													B65	Diffuse large B-cell lymphoma	ND	LN	-
													B66	Diffuse large B-cell lymphoma	ND	Tonsil	-
													B67	Diffuse large B-cell lymphoma	ND	Testis	-
													B68	Diffuse large B-cell lymphoma	ND	LN	-
													B69	Diffuse large B-cell lymphoma	ND	Paranasal sinus	-
													B70	Diffuse large B-cell lymphoma	ND	LN	-
													B71	Diffuse large B-cell lymphoma	ND	Pharynx	-
													B72	Diffuse large B-cell lymphoma	ND	Nasal cavity	-
													B73	Diffuse large B-cell lymphoma	ND	LN	-
													B74	Diffuse large B-cell lymphoma	ND	LN	-
													B75	Diffuse large B-cell lymphoma	ND	LN	-
													B76	Diffuse large B-cell lymphoma	ND	LN	-
													B77	Diffuse large B-cell lymphoma	ND	LN	-
													B78	Diffuse large B-cell lymphoma	ND	LN	-
													B79	Diffuse large B-cell lymphoma	ND	LN	-
													B80	Diffuse large B-cell lymphoma	ND	Tonsil	-
													B81	Diffuse large B-cell lymphoma	ND	LN	-
													B82	Diffuse large B-cell lymphoma	ND	LN	-
													B83	Diffuse large B-cell lymphoma	ND	Skin	-
													B84	Diffuse large B-cell lymphoma	ND	LN	-
													B85	Diffuse large B-cell lymphoma	ND	LN	-
													B86	Diffuse large B-cell lymphoma	ND	LN	-
													B87	Diffuse large B-cell lymphoma	ND	LN	-
													B88	Diffuse large B-cell lymphoma	ND	LN	-
													B89	Diffuse large B-cell lymphoma	ND	LN	-
													B90	Diffuse large B-cell lymphoma	ND	LN	-
													B91	Diffuse large B-cell lymphoma	ND	LN	-
													B92	Diffuse large B-cell lymphoma	ND	Submandibular gland	-
													B93	Diffuse large B-cell lymphoma	ND	Uterus	-
													B94	Diffuse large B-cell lymphoma	ND	LN	-
													B95	Diffuse large B-cell lymphoma	ND	LN	-
													B96	Diffuse large B-cell lymphoma	ND	LN	-
													B97	Diffuse large B-cell lymphoma	ND	LN	-
													B98	Diffuse large B-cell lymphoma	ND	Paranasal sinus	-
													B99	Diffuse large B-cell lymphoma	ND	Abdomen	-
													B100	Diffuse large B-cell lymphoma	ND	LN	-
													B101	Diffuse large B-cell lymphoma	ND	LN	-
													B102	Diffuse large B-cell lymphoma	ND	LN	-
													B103	Diffuse large B-cell lymphoma	ND	Testis	-
													B104	Diffuse large B-cell lymphoma	ND	LN	-
													B105	Diffuse large B-cell lymphoma	ND	LN	-
													B106	Diffuse large B-cell lymphoma	ND	Uterus	-
													B107	Diffuse large B-cell lymphoma	ND	LN	+
													B108	Diffuse large B-cell lymphoma	ND	Tonsil	-
													B109	Diffuse large B-cell lymphoma	ND	Tonsil	-
													B110	Diffuse large B-cell lymphoma	ND	Lung	-
													B111	Diffuse large B-cell lymphoma	ND	Cecum	-
													B112	Diffuse large B-cell lymphoma	ND	LN	-
													B113	Diffuse large B-cell lymphoma	ND	Colon	-
													B114	Diffuse large B-cell lymphoma	ND	LN	-
													B115	Diffuse large B-cell lymphoma	ND	Brain	-
													B116	Diffuse large B-cell lymphoma	ND	Skin	-
													B117	Diffuse large B-cell lymphoma	ND	LN	-
													B118	Diffuse large B-cell lymphoma	ND	LN	-
													B119	Diffuse large B-cell lymphoma	ND	Skin	-
													B120	Diffuse large B-cell lymphoma	ND	Skin	-
													B121	Diffuse large B-cell lymphoma	ND	LN	-
													B122	Diffuse large B-cell lymphoma	ND	Testis	-
													B123	Diffuse large B-cell lymphoma	ND	Testis	-
													B124	Diffuse large B-cell lymphoma	ND	Testis	-
													B125	Diffuse large B-cell lymphoma	ND	LN	-
													B126	Diffuse large B-cell lymphoma	ND	LN	-
													B127	Diffuse large B-cell lymphoma	ND	LN	-
													B128	Diffuse large B-cell lymphoma	ND	LN	-
													B129	Diffuse large B-cell lymphoma	ND	LN	-
													B130	Diffuse large B-cell lymphoma	ND	LN	-
													B131	Diffuse large B-cell lymphoma	ND	LN	-
													B132	Diffuse large B-cell lymphoma	ND	LN	-
													B133	Diffuse large B-cell lymphoma	ND	LN	-
													B134	Diffuse large B-cell lymphoma	ND	LN	-
													B135	Mantle cell lymphoma	ND	LN	-
													B136	Mantle cell lymphoma	ND	Tonsil	-
													B137	Mantle cell lymphoma	ND	LN	-
													B138	Mantle cell lymphoma	ND	Tonsil	-
													B139	Mantle cell lymphoma	ND	LN	-
													B140	Mantle cell lymphoma	RR	LN	-
													B141	Mantle cell lymphoma	ND	LN	-
													B142	Mantle cell lymphoma	RR	Cecum	-
													B143	Mantle cell lymphoma	ND	Cecum	-
													B144	Mantle cell lymphoma	ND	LN	-
													B145	Mantle cell lymphoma	ND	LN	-
													B146	Mantle cell lymphoma	ND	LN	-
													B147	Mantle cell lymphoma	ND	LN	-
													B148	Mantle cell lymphoma	ND	Tonsil	-
													B149	Mantle cell lymphoma	ND	Tonsil	-
													B150	Mantle cell lymphoma	ND	LN	-
													B151	Mantle cell lymphoma	ND	LN	-
													B152	Mantle cell lymphoma	ND	LN	-
													B153	Mantle cell lymphoma	ND	LN	-
													B154	Mantle cell lymphoma	ND	Tonsil	-
													B155	Burkitt lymphoma	ND	Epidural	-
													B156	Burkitt lymphoma	ND	Bone marrow	-
													B157	Burkitt lymphoma	ND	Bone marrow	-
													B158	Burkitt lymphoma	ND	Tonsil	-
													B159	MALT lymphoma	ND	Parotid gland	-
													B160	MALT lymphoma	ND	Stomach	-
													B161	MALT lymphoma	ND	Stomach	-
													B162	MALT lymphoma	ND	Stomach	-
													B163	Plasma cell myeloma	ND	Bone marrow	-
													B164	Plasma cell myeloma	ND	Bone marrow	-
													B165	Plasma cell myeloma	ND	Bone marrow	-
													B166	Plasma cell myeloma	ND	Bone marrow	-
													B167	Lymphoplasmacytic lymphoma	ND	LN	-
													B168	Lymphoplasmacytic lymphoma	ND	Bone marrow	-

[truncated: 10 more sheets: 11, 12, 13, 14, 15, 16, 17, 18, 19, 20]
